# Supplementary material for: Poly[dimethano­lbis[μ-5-(3-pyrid­yl)tetra­zolato-κ2 N 2:N 5]copper(II)]
Source: Acta Crystallogr Sect E Struct Rep Online. 2010 Apr 21;66(Pt 5):m551. doi: 10.1107/S1600536810013553 (PMC2979253; doi:10.1107/S1600536810013553)
Supplement: Supplementary file 1 [file e-66-0m551-sup1.cif]

##############################################################################
###                                                                        ###
###        Electronic paper (Acta Crystallographica Section E)             ###
###                                                                        ###
##############################################################################
#                                                                            #
# This CIF contains the data in a paper accepted for publication in Acta     #
# Crystallographica Section E. It conforms to the requirements of Notes      #
# for Authors for Section E, and has been peer reviewed under the auspices   #
# of the IUCr Commission on Journals.                                        #
#                                                                            #
# Full details of the Crystallographic Information File format               #
# are given in the paper "The Crystallographic Information File (CIF):       #
# a New Standard Archive File for Crystallography" by S. R. Hall, F. H.      #
# Allen and I. D. Brown [Acta Cryst. (1991), A47, 655-685].                  #
#                                                                            #
# The current version of the core CIF dictionary is obtainable from          #
# ftp://ftp.iucr.org/pub/cif_core.dic. The current version number is 2.4.    #
#                                                                            #
# Software is freely available for graphical display of the structure(s) in  #
# this CIF.  For information consult the CIF home page http://www.iucr.org/  #
# cif/home.html                                                              #
#                                                                            #
# This file may be used for bona fide research purposes within the           #
# scientific community so long as proper attribution is given to the journal # 
# article from which it was obtained.                                        #
#                                                                            #
##############################################################################
                                             
data_I
_audit_creation_method     SHELXL-97
_chemical_name_systematic
;
Poly[dimethanolbis[\m-5-(3-pyridyl)tetrazolato-
\k^2^<i>N</i>^2^:<i>N</i>^5^]copper(II)]
;
_chemical_name_common     ?
_chemical_formula_moiety     'C14 H16 Cu N10 O2'
_chemical_formula_sum     'C14 H16 Cu N10 O2'
_chemical_formula_iupac     '[Cu (C6 H4 N5)2 (C H4 O)2]'
_chemical_formula_weight     419.91
_chemical_melting_point     ?
_symmetry_cell_setting     Orthorhombic
_symmetry_space_group_name_H-M     'P b c a'
_symmetry_space_group_name_hall     '-P 2ac 2ab'
loop_
    _symmetry_equiv_pos_as_xyz
    'x, y, z'
    '-x+1/2, -y, z+1/2'
    'x+1/2, -y+1/2, -z'
    '-x, y+1/2, -z+1/2'
    '-x, -y, -z'
    'x-1/2, y, -z-1/2'
    '-x-1/2, y-1/2, z'
    'x, -y-1/2, z-1/2'
_cell_length_a     13.553(3)
_cell_length_b     9.1756(18)
_cell_length_c     14.264(3)
_cell_angle_alpha     90.00
_cell_angle_beta     90.00
_cell_angle_gamma     90.00
_cell_volume     1773.8(6)
_cell_formula_units_Z     4
_cell_measurement_reflns_used     3436
_cell_measurement_theta_min     3.01
_cell_measurement_theta_max     28.44
_cell_measurement_temperature     298(2)
_exptl_crystal_description     prism
_exptl_crystal_colour     blue
_exptl_crystal_size_max     0.35
_exptl_crystal_size_mid     0.23
_exptl_crystal_size_min     0.20
_exptl_crystal_density_diffrn     1.572
_exptl_crystal_density_meas     ?
_exptl_crystal_density_method     'not measured'
_exptl_crystal_F_000     860
_exptl_absorpt_coefficient_mu     1.266
_exptl_absorpt_correction_type     multi-scan
_exptl_absorpt_process_details     '(SADABS; Sheldrick, 1996)'
_exptl_absorpt_correction_T_min     0.712
_exptl_absorpt_correction_T_max     0.776
_exptl_special_details
;
;
_diffrn_ambient_temperature     298(2)
_diffrn_radiation_type     MoK\a
_diffrn_radiation_wavelength     0.71073
_diffrn_radiation_source     'fine-focus sealed tube'
_diffrn_radiation_monochromator     graphite
_diffrn_measurement_device_type     'Bruker SMART CCD'
_diffrn_measurement_method     '\f and \w scans'
_diffrn_detector_area_resol_mean     ?
_diffrn_reflns_number     10117
_diffrn_reflns_av_R_equivalents     0.0336
_diffrn_reflns_av_sigmaI/netI     0.0249
_diffrn_reflns_theta_min     3.01
_diffrn_reflns_theta_max     28.44
_diffrn_reflns_theta_full     28.44
_diffrn_measured_fraction_theta_max     0.961
_diffrn_measured_fraction_theta_full     0.961
_diffrn_reflns_limit_h_min     -17
_diffrn_reflns_limit_h_max     15
_diffrn_reflns_limit_k_min     -11
_diffrn_reflns_limit_k_max     10
_diffrn_reflns_limit_l_min     -10
_diffrn_reflns_limit_l_max     19
_diffrn_standards_number     0
_diffrn_standards_interval_count     ?
_diffrn_standards_interval_time     ?
_diffrn_standards_decay_%     ?
_refine_special_details
;
Refinement of <i>F</i>^2^ against ALL reflections. The weighted <i>R</i>-factor
wR and goodness of fit <i>S</i> are based on <i>F</i>^2^, conventional
<i>R</i>-factors <i>R</i> are based on <i>F</i>, with <i>F</i> set to zero for
negative <i>F</i>^2^. The threshold expression of <i>F</i>^2^ >
\s(<i>F</i>^2^) is used only for calculating <i>R</i>-factors(gt) etc. and is
not relevant to the choice of reflections for refinement. <i>R</i>-factors
based on <i>F</i>^2^ are statistically about twice as large as those based on
<i>F</i>, and <i>R</i>- factors based on ALL data will be even larger.
;
_reflns_number_total     2142
_reflns_number_gt     1609
_reflns_threshold_expression     I>2sigma(I)
_refine_ls_structure_factor_coef     Fsqd
_refine_ls_matrix_type     full
_refine_ls_R_factor_all     0.0449
_refine_ls_R_factor_gt     0.0308
_refine_ls_wR_factor_gt     0.0895
_refine_ls_wR_factor_ref     0.1018
_refine_ls_goodness_of_fit_ref     1.004
_refine_ls_restrained_S_all     1.004
_refine_ls_number_reflns     2142
_refine_ls_number_parameters     126
_refine_ls_number_restraints     0
_refine_ls_hydrogen_treatment     constr
_refine_ls_weighting_scheme     calc
_refine_ls_weighting_details
         'calc w=1/[\s^2^(Fo^2^)+(0.0630P)^2^+0.5194P] where P=(Fo^2^+2Fc^2^)/3'
_atom_sites_solution_hydrogens     geom
_atom_sites_solution_primary     direct
_atom_sites_solution_secondary     difmap
_refine_ls_shift/su_max     0.006
_refine_ls_shift/su_mean     0.000
_refine_diff_density_max     0.335
_refine_diff_density_min     -0.438
_refine_ls_extinction_method     none
_refine_ls_extinction_coef     ?
loop_
    _atom_type_symbol
    _atom_type_description
    _atom_type_scat_dispersion_real
    _atom_type_scat_dispersion_imag
    _atom_type_scat_source
    'C' 'C' 0.0033 0.0016
                         'International Tables Vol C Tables 4.2.6.8 and 6.1.1.4'
    'H' 'H' 0.0000 0.0000
                         'International Tables Vol C Tables 4.2.6.8 and 6.1.1.4'
    'N' 'N' 0.0061 0.0033
                         'International Tables Vol C Tables 4.2.6.8 and 6.1.1.4'
    'O' 'O' 0.0106 0.0060
                         'International Tables Vol C Tables 4.2.6.8 and 6.1.1.4'
    'Cu' 'Cu' 0.3201 1.2651
                         'International Tables Vol C Tables 4.2.6.8 and 6.1.1.4'
_computing_data_collection     'SMART (Bruker, 2007)'
_computing_cell_refinement     'SAINT (Bruker, 2007)'
_computing_data_reduction     'SAINT (Bruker, 2007)'
_computing_structure_solution     'SHELXTL (Sheldrick, 2008)'
_computing_structure_refinement     'SHELXTL (Sheldrick, 2008)'
_computing_molecular_graphics     'SHELXTL (Sheldrick, 2008)'
_computing_publication_material     'SHELXTL (Sheldrick, 2008)'
loop_
    _atom_site_type_symbol
    _atom_site_label
    _atom_site_fract_x
    _atom_site_fract_y
    _atom_site_fract_z
    _atom_site_U_iso_or_equiv
    _atom_site_adp_type
    _atom_site_calc_flag
    _atom_site_refinement_flags
    _atom_site_occupancy
    _atom_site_disorder_assembly
    _atom_site_disorder_group
    Cu Cu1 0.5000 0.0000 0.5000 0.02552(13) Uani d S 1 . .
    N N1 0.40143(12) 0.49681(14) 0.89055(11) 0.0268(3) Uani d . 1 . .
    N N2 0.43581(11) 0.21166(17) 0.65120(11) 0.0322(4) Uani d . 1 . .
    C C4 0.34156(12) 0.39225(18) 0.74718(13) 0.0271(4) Uani d . 1 . .
    C C6 0.35651(13) 0.29258(19) 0.66749(12) 0.0273(4) Uani d . 1 . .
    N N3 0.41335(10) 0.13933(17) 0.57196(11) 0.0289(3) Uani d . 1 . .
    N N5 0.28715(12) 0.2724(2) 0.60197(12) 0.0400(4) Uani d . 1 . .
    C C5 0.41360(13) 0.41125(19) 0.81498(12) 0.0278(4) Uani d . 1 . .
    H H5 0.4733 0.3624 0.8078 0.033 Uiso calc R 1 . .
    C C1 0.31558(14) 0.5690(2) 0.89861(14) 0.0356(4) Uani d . 1 . .
    H H1 0.3065 0.6299 0.9500 0.043 Uiso calc R 1 . .
    C C2 0.24063(16) 0.5566(3) 0.83412(14) 0.0417(5) Uani d . 1 . .
    H H2 0.1822 0.6081 0.8421 0.050 Uiso calc R 1 . .
    N N4 0.32433(12) 0.17505(19) 0.54228(12) 0.0397(4) Uani d . 1 . .
    C C3 0.25302(14) 0.4669(3) 0.75747(13) 0.0381(5) Uani d . 1 . .
    H H3 0.2030 0.4566 0.7134 0.046 Uiso calc R 1 . .
    O O1 0.58452(9) 0.21181(15) 0.42449(11) 0.0392(3) Uani d . 1 . .
    H H1A 0.6426 0.2084 0.4085 0.047 Uiso calc R 1 . .
    C C7 0.5580(2) 0.3571(3) 0.4431(3) 0.0756(10) Uani d . 1 . .
    H H7A 0.4874 0.3658 0.4430 0.113 Uiso calc R 1 . .
    H H7B 0.5853 0.4194 0.3956 0.113 Uiso calc R 1 . .
    H H7C 0.5832 0.3853 0.5033 0.113 Uiso calc R 1 . .
loop_
    _atom_site_aniso_label
    _atom_site_aniso_U_11
    _atom_site_aniso_U_22
    _atom_site_aniso_U_33
    _atom_site_aniso_U_12
    _atom_site_aniso_U_13
    _atom_site_aniso_U_23
    Cu1 0.0267(2) 0.0285(2) 0.02140(19) 0.00631(11) -0.00140(11) -0.00145(11)
    N1 0.0310(8) 0.0256(8) 0.0238(7) -0.0035(6) -0.0006(6) 0.0000(6)
    N2 0.0308(7) 0.0373(9) 0.0286(8) 0.0049(7) -0.0035(6) -0.0083(7)
    C4 0.0300(8) 0.0257(8) 0.0257(8) 0.0025(7) 0.0001(7) -0.0014(7)
    C6 0.0268(8) 0.0289(9) 0.0261(8) 0.0016(7) -0.0026(7) -0.0013(7)
    N3 0.0270(7) 0.0322(8) 0.0274(7) 0.0030(6) -0.0025(6) -0.0029(6)
    N5 0.0332(8) 0.0492(10) 0.0376(9) 0.0138(7) -0.0090(7) -0.0173(8)
    C5 0.0268(8) 0.0290(9) 0.0275(9) 0.0017(7) 0.0011(7) -0.0004(7)
    C1 0.0423(10) 0.0348(10) 0.0296(10) 0.0069(9) -0.0016(8) -0.0063(8)
    C2 0.0411(11) 0.0452(12) 0.0387(11) 0.0195(10) -0.0063(9) -0.0102(9)
    N4 0.0328(8) 0.0480(10) 0.0382(9) 0.0121(7) -0.0076(7) -0.0149(8)
    C3 0.0361(11) 0.0442(11) 0.0339(11) 0.0122(8) -0.0109(9) -0.0082(8)
    O1 0.0296(7) 0.0388(8) 0.0492(9) -0.0034(6) -0.0003(6) 0.0014(6)
    C7 0.0670(17) 0.0381(14) 0.122(3) 0.0021(13) 0.0290(18) 0.0100(15)
_geom_special_details
;
All e.s.d.'s (except the e.s.d. in the dihedral angle between two l.s. planes)
are estimated using the full covariance matrix. The cell e.s.d.'s are taken
into account individually in the estimation of e.s.d.'s in distances, angles
and torsion angles; correlations between e.s.d.'s in cell parameters are only
used when they are defined by crystal symmetry. An approximate (isotropic)
treatment of cell e.s.d.'s is used for estimating e.s.d.'s involving l.s.
planes.
;
loop_
    _geom_bond_atom_site_label_1
    _geom_bond_atom_site_label_2
    _geom_bond_site_symmetry_2
    _geom_bond_distance
    _geom_bond_publ_flag
    Cu1 N1 4_646 2.0549(16) y
    Cu1 N1 8_565 2.0549(16) ?
    Cu1 N3 . 2.0167(15) y
    Cu1 N3 5_656 2.0167(15) ?
    Cu1 O1 . 2.4999(15) y
    Cu1 O1 5_656 2.4999(15) ?
    N1 C5 . 1.344(2) ?
    N1 C1 . 1.344(2) ?
    N1 Cu1 4_656 2.0549(16) ?
    N2 C6 . 1.327(2) ?
    N2 N3 . 1.346(2) ?
    C4 C5 . 1.385(2) ?
    C4 C3 . 1.390(2) ?
    C4 C6 . 1.473(2) ?
    C6 N5 . 1.338(2) ?
    N3 N4 . 1.320(2) ?
    N5 N4 . 1.333(2) ?
    C5 H5 . 0.9300 ?
    C1 C2 . 1.375(3) ?
    C1 H1 . 0.9300 ?
    C2 C3 . 1.378(3) ?
    C2 H2 . 0.9300 ?
    C3 H3 . 0.9300 ?
    O1 C7 . 1.406(3) ?
    O1 H1A . 0.8200 ?
    C7 H7A . 0.9600 ?
    C7 H7B . 0.9600 ?
    C7 H7C . 0.9600 ?
loop_
    _geom_angle_atom_site_label_1
    _geom_angle_atom_site_label_2
    _geom_angle_atom_site_label_3
    _geom_angle_site_symmetry_1
    _geom_angle_site_symmetry_3
    _geom_angle
    _geom_angle_publ_flag
    N3 Cu1 N3 . 5_656 180.00(7) ?
    N3 Cu1 N1 . 4_646 90.06(6) ?
    N3 Cu1 N1 5_656 4_646 89.94(6) ?
    N3 Cu1 N1 . 8_565 89.94(6) ?
    N3 Cu1 N1 5_656 8_565 90.06(6) ?
    N1 Cu1 N1 4_646 8_565 180.0 ?
    C5 N1 C1 . . 117.57(16) ?
    C5 N1 Cu1 . 4_656 122.55(12) ?
    C1 N1 Cu1 . 4_656 119.40(13) ?
    C6 N2 N3 . . 103.87(14) ?
    C5 C4 C3 . . 118.22(16) ?
    C5 C4 C6 . . 121.33(16) ?
    C3 C4 C6 . . 120.42(16) ?
    N2 C6 N5 . . 111.67(15) ?
    N2 C6 C4 . . 126.44(16) ?
    N5 C6 C4 . . 121.88(16) ?
    N4 N3 N2 . . 110.72(14) ?
    N4 N3 Cu1 . . 121.77(12) ?
    N2 N3 Cu1 . . 127.47(11) ?
    N4 N5 C6 . . 105.85(15) ?
    N1 C5 C4 . . 123.17(16) ?
    N1 C5 H5 . . 118.4 ?
    C4 C5 H5 . . 118.4 ?
    N1 C1 C2 . . 122.80(18) ?
    N1 C1 H1 . . 118.6 ?
    C2 C1 H1 . . 118.6 ?
    C3 C2 C1 . . 119.33(18) ?
    C3 C2 H2 . . 120.3 ?
    C1 C2 H2 . . 120.3 ?
    N3 N4 N5 . . 107.89(15) ?
    C2 C3 C4 . . 118.89(17) ?
    C2 C3 H3 . . 120.6 ?
    C4 C3 H3 . . 120.6 ?
    C7 O1 H1A . . 109.5 ?
    O1 C7 H7A . . 109.5 ?
    O1 C7 H7B . . 109.5 ?
    H7A C7 H7B . . 109.5 ?
    O1 C7 H7C . . 109.5 ?
    H7A C7 H7C . . 109.5 ?
    H7B C7 H7C . . 109.5 ?
loop_
    _geom_torsion_atom_site_label_1
    _geom_torsion_atom_site_label_2
    _geom_torsion_atom_site_label_3
    _geom_torsion_atom_site_label_4
    _geom_torsion_site_symmetry_1
    _geom_torsion_site_symmetry_2
    _geom_torsion_site_symmetry_3
    _geom_torsion_site_symmetry_4
    _geom_torsion
    _geom_torsion_publ_flag
    N3 N2 C6 N5 . . . . 0.1(2) ?
    N3 N2 C6 C4 . . . . 179.14(17) ?
    C5 C4 C6 N2 . . . . 0.5(3) ?
    C3 C4 C6 N2 . . . . -177.71(19) ?
    C5 C4 C6 N5 . . . . 179.43(18) ?
    C3 C4 C6 N5 . . . . 1.2(3) ?
    C6 N2 N3 N4 . . . . -0.2(2) ?
    C6 N2 N3 Cu1 . . . . 177.41(12) ?
    N3 Cu1 N3 N4 5_656 . . .  1E1(8)
                                    ?
    N1 Cu1 N3 N4 4_646 . . . -171.52(15) ?
    N1 Cu1 N3 N4 8_565 . . . 8.48(15) ?
    N3 Cu1 N3 N2 5_656 . . .  -17E1(8)
                                      ?
    N1 Cu1 N3 N2 4_646 . . . 11.10(15) ?
    N1 Cu1 N3 N2 8_565 . . . -168.90(15) ?
    N2 C6 N5 N4 . . . . 0.0(2) ?
    C4 C6 N5 N4 . . . . -179.06(17) ?
    C1 N1 C5 C4 . . . . -1.4(3) ?
    Cu1 N1 C5 C4 4_656 . . . 170.55(13) ?
    C3 C4 C5 N1 . . . . 0.8(3) ?
    C6 C4 C5 N1 . . . . -177.41(16) ?
    C5 N1 C1 C2 . . . . 1.1(3) ?
    Cu1 N1 C1 C2 4_656 . . . -171.19(17) ?
    N1 C1 C2 C3 . . . . -0.1(4) ?
    N2 N3 N4 N5 . . . . 0.2(2) ?
    Cu1 N3 N4 N5 . . . . -177.56(13) ?
    C6 N5 N4 N3 . . . . -0.1(2) ?
    C1 C2 C3 C4 . . . . -0.5(4) ?
    C5 C4 C3 C2 . . . . 0.2(3) ?
    C6 C4 C3 C2 . . . . 178.4(2) ?
loop_
    _geom_hbond_atom_site_label_D
    _geom_hbond_atom_site_label_H
    _geom_hbond_atom_site_label_A
    _geom_hbond_site_symmetry_A
    _geom_hbond_distance_DH
    _geom_hbond_distance_HA
    _geom_hbond_distance_DA
    _geom_hbond_angle_DHA
    O1 H1A N5 3_556 0.82 1.97 2.776(2) 166.2
data_global
_journal_date_recd_electronic     2010-03-13
_journal_date_accepted     2010-04-13
_journal_name_full     'Acta Crystallographica, Section E'
_journal_year     2010
_journal_volume     66
_journal_issue      5
_journal_page_first     m551
_journal_page_last     m551
_journal_paper_category     QM
_journal_coeditor_code     XU2736
_publ_contact_author_name     'Xiao-Hong Wei'
_publ_contact_author_address
;
College of Mechanical & Material Engineering, Functional Materials Research
Institute, China Three Gorges University,Yichang,443002, People's Republic of
China
;
_publ_contact_author_email     'wxhong1@126.com'
_publ_contact_author_fax     '86-717-6397516'
_publ_contact_author_phone     '86-717-6397516'
_publ_section_title
;\
Poly[dimethanolbis[\m-5-(3-pyridyl)tetrazolato-\k^2^<i>N</i>^2^:\
<i>N</i>^5^]copper(II)]
;
loop_
    _publ_author_name
    _publ_author_address
    'Wei, Xiao-Hong'
;
College of Mechanical & Material Engineering,
China Three Gorges University,
Yichang 443002,
People's Republic of China
;
