# Supplementary material for: Poly[dimethano­lbis[μ-5-(3-pyrid­yl)tetra­zolato-κ2 N 2:N 5]copper(II)]
Source: Acta Crystallogr Sect E Struct Rep Online. 2010 Apr 21;66(Pt 5):m551. doi: 10.1107/S1600536810013553 (PMC2979253; doi:10.1107/S1600536810013553)
Supplement: Supplementary file 2 [file e-66-0m551-Isup2.hkl]

# 
# h,k,l, Fc-squared, Fo-squared, sigma(Fo-squared) and status flag 
# 
data_I
_shelx_title ' z in Pbca' 
_shelx_refln_list_code          4 
_shelx_F_calc_maximum      182.85 
_exptl_crystal_F_000       860.00 
_reflns_d_resolution_high  0.7462 
 
loop_ 
 _symmetry_equiv_pos_as_xyz 
 'x, y, z' 
 '-x+1/2, -y, z+1/2' 
 'x+1/2, -y+1/2, -z' 
 '-x, y+1/2, -z+1/2' 
 '-x, -y, -z' 
 'x-1/2, y, -z-1/2' 
 '-x-1/2, y-1/2, z' 
 'x, -y-1/2, z-1/2' 
 
_cell_length_a    13.5533 
_cell_length_b     9.1756 
_cell_length_c    14.2636 
_cell_angle_alpha  90.000 
_cell_angle_beta   90.000 
_cell_angle_gamma  90.000 
 
_shelx_F_squared_multiplier     1.000 
 
loop_ 
 _refln_index_h 
 _refln_index_k 
 _refln_index_l 
 _refln_F_squared_calc 
 _refln_F_squared_meas 
 _refln_F_squared_sigma 
 _refln_observed_status 
   2   0   0     2778.40     3528.76    100.24 o 
   4   0   0      533.64      732.29     37.79 o 
   6   0   0      746.56      796.65     16.15 o 
   8   0   0       97.69       86.86      8.23 o 
  10   0   0     3446.50     3093.07    109.42 o 
  12   0   0     9718.40     9170.88    267.45 o 
  14   0   0     1250.11     1292.34     50.37 o 
  16   0   0      171.57      169.54     19.70 o 
   2   1   0    13103.13    14745.24    389.21 o 
   4   1   0     4160.47     4563.43     67.47 o 
   6   1   0      318.55      288.25      6.15 o 
   8   1   0       66.82       64.68      3.90 o 
  10   1   0       11.18       16.60      4.67 o 
  12   1   0      350.66      325.81     14.96 o 
  14   1   0       49.18       45.24      8.77 o 
  16   1   0       11.14       18.43      9.05 o 
   0   2   0     3370.48     3181.84     91.78 o 
   2   2   0     1878.01     1789.78     27.07 o 
   4   2   0    16950.57    17189.50    283.46 o 
   6   2   0     3417.70     2960.17     44.82 o 
   8   2   0    12714.91    12366.79    192.65 o 
  10   2   0     3183.71     3002.87     63.21 o 
  12   2   0     2664.61     2478.05     57.27 o 
  14   2   0       19.73       16.63      7.85 o 
  16   2   0      668.26      718.71     42.02 o 
   2   3   0       73.84       74.75      5.47 o 
   4   3   0     3104.79     3506.20     52.62 o 
   6   3   0     2182.31     2478.59     38.52 o 
   8   3   0      659.94      721.38     32.66 o 
  10   3   0      379.85      374.01     12.73 o 
  12   3   0       31.64       10.35      5.84 o 
  14   3   0      828.26      851.58     27.60 o 
  16   3   0        0.10        4.88      8.77 o 
   0   4   0     9066.82     8752.56    249.16 o 
   2   4   0     2531.99     2313.37     49.73 o 
   4   4   0     8508.63     8728.46    210.15 o 
   6   4   0      824.22      597.88     12.44 o 
   8   4   0     5951.13     5568.07    110.70 o 
  10   4   0     2305.67     2181.31     42.34 o 
  12   4   0      449.24      413.96     30.08 o 
  14   4   0      974.55      946.42     30.00 o 
  16   4   0      437.00      463.43     30.94 o 
   2   5   0      392.87      402.78     13.12 o 
   4   5   0      135.22      161.55      9.24 o 
   6   5   0      131.49      128.08      8.81 o 
   8   5   0       93.34       77.53     11.18 o 
  10   5   0      509.98      430.55     17.70 o 
  12   5   0      769.04      694.13     24.59 o 
  14   5   0       54.36       72.68     12.61 o 
   0   6   0     3470.61     3213.80     98.07 o 
   2   6   0     6487.08     6457.02    133.28 o 
   4   6   0     1682.39     1663.36     54.94 o 
   6   6   0     1852.19     1699.47     41.14 o 
   8   6   0     1771.16     1755.13     43.40 o 
  10   6   0     1658.93     1531.35     40.61 o 
  12   6   0      716.97      760.68     36.21 o 
  14   6   0      159.80      154.43     19.64 o 
   2   7   0       81.37       84.55      8.05 o 
   4   7   0       60.04       78.35      8.05 o 
   6   7   0        0.60       -5.66      5.66 o 
   8   7   0        0.22       -0.52      6.81 o 
  10   7   0        6.10       10.54      8.66 o 
  12   7   0       17.09       14.55     10.23 o 
   0   8   0     1556.21     1435.55     51.89 o 
   2   8   0     3416.68     3219.46     92.35 o 
   4   8   0      823.23      865.04     52.12 o 
   6   8   0      491.77      479.87     67.82 o 
   8   8   0      990.33     1000.72     53.89 o 
  10   8   0     1171.78     1137.50     34.50 o 
  12   8   0      282.87      344.97     20.21 o 
   2   9   0       38.77       30.70      8.12 o 
   4   9   0       43.73       51.10      9.31 o 
   6   9   0        0.11       -6.87      6.87 o 
   8   9   0      338.26      339.69     40.77 o 
  10   9   0        0.52       -8.69      8.87 o 
   0  10   0     1745.05     1763.50     64.65 o 
   2  10   0     1240.92     1192.46     34.58 o 
   4  10   0        8.72        0.31      8.32 o 
   6  10   0      673.97      721.07     39.37 o 
   8  10   0      366.27      387.58     19.87 o 
   2  11   0      136.32      112.76     16.69 o 
   4  11   0      101.90      102.35     33.89 o 
   1   1   1    33151.44    33627.08    472.62 o 
   2   1   1     6961.99     7905.78    113.19 o 
   3   1   1     2162.15     2200.42     29.43 o 
   4   1   1        1.96        5.08      1.32 o 
   5   1   1     3071.84     2729.42     33.93 o 
   6   1   1      300.41      312.67      5.48 o 
   7   1   1     2662.02     2130.15     23.70 o 
   8   1   1       10.50       13.73      1.83 o 
   9   1   1     3771.71     3492.52     38.88 o 
  10   1   1       88.46       66.58      5.36 o 
  11   1   1     7257.05     6822.04     90.43 o 
  12   1   1       42.82       48.81      5.56 o 
  13   1   1     1168.70     1123.36     22.34 o 
  14   1   1       62.32       51.84      6.62 o 
  15   1   1      355.26      358.91     12.49 o 
  16   1   1        1.03        4.49      5.91 o 
  17   1   1      218.56      231.07     23.93 o 
   0   2   1      429.10      423.60      8.73 o 
   1   2   1       80.52       87.18      2.73 o 
   2   2   1       52.52       72.59      2.29 o 
   3   2   1     6882.78     7468.16     81.97 o 
   4   2   1     1196.41     1432.41     18.66 o 
   5   2   1      705.20      764.21      9.70 o 
   6   2   1      172.77      196.53      4.46 o 
   7   2   1        6.45        6.08      1.79 o 
   8   2   1      319.42      343.71      6.45 o 
   9   2   1      447.04      410.25     10.86 o 
  10   2   1       22.56       23.11      3.61 o 
  11   2   1      220.15      196.41     10.62 o 
  12   2   1       47.92       48.66      4.93 o 
  13   2   1       18.49       13.65      5.00 o 
  14   2   1       66.65       65.55      8.07 o 
  15   2   1        0.22       -5.28      5.28 o 
  16   2   1      184.04      198.00     10.48 o 
   1   3   1     5734.84     5618.85     66.80 o 
   2   3   1      746.32      812.99     21.37 o 
   3   3   1    10492.26    10655.62    116.56 o 
   4   3   1     2334.07     2594.17     28.06 o 
   5   3   1     7127.41     7057.37    105.54 o 
   6   3   1        1.17       -2.64      2.64 o 
   7   3   1     6546.16     6320.86     71.74 o 
   8   3   1      903.86     1005.22     16.74 o 
   9   3   1     4580.93     4238.23     57.65 o 
  10   3   1      412.43      361.13      9.62 o 
  11   3   1      471.54      432.32     10.82 o 
  12   3   1      167.47      184.95      7.55 o 
  13   3   1      399.23      400.51     11.13 o 
  14   3   1       11.65        8.02      5.49 o 
  15   3   1      833.95      871.97     20.42 o 
  16   3   1        6.63        0.49      6.00 o 
   0   4   1       30.80       27.62      3.76 o 
   1   4   1      553.77      558.70     10.66 o 
   2   4   1      966.71     1038.45     15.78 o 
   3   4   1      399.62      437.75      8.91 o 
   4   4   1        1.75        2.70      2.17 o 
   5   4   1        5.16        4.57      2.72 o 
   6   4   1      403.44      450.16     13.14 o 
   7   4   1     1234.28     1302.97     18.68 o 
   8   4   1      187.74      219.51      7.69 o 
   9   4   1        8.38       -1.90      3.76 o 
  10   4   1       16.33       11.96      4.30 o 
  11   4   1       49.09       54.48      5.40 o 
  12   4   1      138.09      136.31      7.20 o 
  13   4   1      112.73       93.41      6.75 o 
  14   4   1        2.51        1.95      5.33 o 
  15   4   1      220.08      211.07     10.74 o 
  16   4   1        0.49        3.63      9.27 o 
   1   5   1    11546.89    11648.13    165.63 o 
   2   5   1      623.78      677.81     13.26 o 
   3   5   1     5593.39     5574.52     81.36 o 
   4   5   1      357.60      406.85      9.01 o 
   5   5   1      824.46      771.05     12.50 o 
   6   5   1      181.40      217.17      6.53 o 
   7   5   1     1495.68     1490.07     23.43 o 
   8   5   1       23.47       12.35      4.20 o 
   9   5   1     1190.10     1196.25     20.54 o 
  10   5   1      778.85      697.06     14.62 o 
  11   5   1     2281.10     2112.96     35.62 o 
  12   5   1       11.24       19.18      5.93 o 
  13   5   1      922.48      868.35     25.95 o 
  14   5   1       41.65       30.48      6.84 o 
  15   5   1      215.41      243.00     14.82 o 
   0   6   1      165.32      172.47     13.33 o 
   1   6   1     1349.92     1418.49     24.06 o 
   2   6   1       38.56       38.44      4.18 o 
   3   6   1      508.76      496.22     11.62 o 
   4   6   1       12.68       17.09      3.99 o 
   5   6   1      258.64      268.75     10.49 o 
   6   6   1      144.57      146.78      6.96 o 
   7   6   1       86.55       74.15      5.97 o 
   8   6   1      145.04      147.24      7.76 o 
   9   6   1      120.13      111.55      8.65 o 
  10   6   1       32.45       43.18      9.79 o 
  11   6   1       24.56       25.26      6.09 o 
  12   6   1        2.10       -4.27      6.61 o 
  13   6   1       30.18       30.83      7.06 o 
  14   6   1        7.48        4.42      6.52 o 
   1   7   1     1680.75     1568.80     26.99 o 
   2   7   1        4.65       17.50      4.26 o 
   3   7   1     1154.68     1109.56     20.87 o 
   4   7   1      622.66      649.24     17.12 o 
   5   7   1     1904.42     1790.79     35.99 o 
   6   7   1       31.17       32.77      5.27 o 
   7   7   1     2115.24     2079.29     35.41 o 
   8   7   1       34.65       33.21      5.72 o 
   9   7   1     2693.86     2596.44     53.37 o 
  10   7   1        0.29       -5.34      5.59 o 
  11   7   1      635.26      678.96     26.58 o 
  12   7   1        9.73        7.14      7.11 o 
  13   7   1      379.05      457.06     51.17 o 
   0   8   1      489.58      482.63     17.77 o 
   1   8   1      450.65      445.83     12.07 o 
   2   8   1        1.34        1.81      6.33 o 
   3   8   1       66.79       65.76      6.04 o 
   4   8   1      450.05      458.97     12.76 o 
   5   8   1        9.93        0.67      4.46 o 
   6   8   1       27.11       23.60      7.34 o 
   7   8   1        3.21        0.91      5.18 o 
   8   8   1       15.04       24.54      6.03 o 
   9   8   1      204.04      232.51     10.67 o 
  10   8   1       32.69       29.56      7.03 o 
  11   8   1       21.15       17.99      7.12 o 
  12   8   1        9.74        7.58      7.44 o 
   1   9   1     1895.31     1853.01     32.61 o 
   2   9   1      191.80      193.05      9.15 o 
   3   9   1     2012.42     1892.84     40.65 o 
   4   9   1      188.83      178.68     15.60 o 
   5   9   1       39.20       40.53      6.50 o 
   6   9   1       51.23       46.09      6.50 o 
   7   9   1      320.58      289.66     14.20 o 
   8   9   1        0.15       -3.57      5.58 o 
   9   9   1      723.79      733.00     18.91 o 
  10   9   1       31.69       27.02      7.53 o 
   0  10   1      151.05      163.88     13.03 o 
   1  10   1       11.09        1.70      5.78 o 
   2  10   1      265.42      272.31     11.45 o 
   3  10   1        5.88        2.37      5.84 o 
   4  10   1       13.36        5.57      6.23 o 
   5  10   1        6.43       -3.35      5.76 o 
   6  10   1       44.86       31.58      7.16 o 
   7  10   1       16.19       10.26      7.53 o 
   8  10   1       25.56       27.30      8.45 o 
   1  11   1      638.11      651.30     17.91 o 
   2  11   1      144.82      138.97      9.75 o 
   3  11   1      208.46      215.29     11.35 o 
   4  11   1       80.29       60.88      8.38 o 
   5  11   1      504.69      551.89     23.92 o 
   1   0   2     2582.29     3130.91     70.94 o 
   2   0   2    31882.31    33904.20   1052.68 o 
   3   0   2     8961.99    10138.01    146.99 o 
   4   0   2     3171.57     3176.13     47.40 o 
   5   0   2      579.97      711.52     16.02 o 
   6   0   2     6264.14     6072.68     89.60 o 
   7   0   2      694.43      789.95     20.02 o 
   8   0   2      178.53      115.10      5.08 o 
   9   0   2      349.74      325.88      8.81 o 
  10   0   2     9270.46     8609.43    127.53 o 
  11   0   2      342.36      338.99     11.56 o 
  12   0   2     1287.00     1183.01     31.80 o 
  13   0   2      924.61      843.16     25.73 o 
  14   0   2      808.04      812.48     26.02 o 
  15   0   2      375.66      403.25     19.60 o 
  16   0   2      461.27      509.80     21.97 o 
  17   0   2        7.47        5.64     12.88 o 
   1   1   2      854.10     1006.51     12.74 o 
   2   1   2     3980.12     4265.42     61.12 o 
   3   1   2     5609.33     6177.64     87.48 o 
   4   1   2     3012.22     3120.78     43.66 o 
   5   1   2     2353.63     2494.65     28.79 o 
   6   1   2       68.52       88.90      3.04 o 
   7   1   2       70.09       64.51      2.78 o 
   8   1   2       22.55       29.63      2.44 o 
   9   1   2       78.76       93.25      3.56 o 
  10   1   2       26.64       16.47      3.08 o 
  11   1   2      160.26      156.95      6.31 o 
  12   1   2      252.89      243.42      8.18 o 
  13   1   2        0.51        2.12      4.49 o 
  14   1   2       26.56       32.00      5.85 o 
  15   1   2       91.76      102.67      7.90 o 
  16   1   2       56.73       51.69      7.22 o 
  17   1   2        2.12        3.77      8.70 o 
   0   2   2       54.25       53.48      3.14 o 
   1   2   2    33435.75    35899.49    493.44 o 
   2   2   2    22038.21    23076.10    249.97 o 
   3   2   2     4929.86     5289.14     63.50 o 
   4   2   2     3806.96     3624.26     40.84 o 
   5   2   2     1430.95     1636.93     20.91 o 
   6   2   2    11681.73    11742.58    120.95 o 
   7   2   2      524.73      582.06     12.39 o 
   8   2   2     3904.22     3491.14     47.96 o 
   9   2   2     1180.16     1151.68     21.23 o 
  10   2   2     2606.06     2409.90     39.25 o 
  11   2   2      128.79      137.01      5.74 o 
  12   2   2      329.88      294.47      9.05 o 
  13   2   2       12.19       12.97      4.53 o 
  14   2   2     1316.48     1261.36     25.97 o 
  15   2   2      112.55      115.28      8.85 o 
  16   2   2      529.69      560.83     16.31 o 
  17   2   2        0.61       -0.19     12.31 o 
   1   3   2      850.62      943.45     11.07 o 
   2   3   2      531.20      560.06      7.46 o 
   3   3   2        0.27       -1.54      1.54 o 
   4   3   2     1019.10     1126.04     14.40 o 
   5   3   2      111.72      120.39      3.80 o 
   6   3   2      186.16      151.26      4.80 o 
   7   3   2      225.34      182.41      5.28 o 
   8   3   2      173.46      174.41      5.46 o 
   9   3   2       29.13       23.98      3.67 o 
  10   3   2        0.12        0.15      3.47 o 
  11   3   2      720.14      652.41     13.52 o 
  12   3   2        4.19        2.35      4.20 o 
  13   3   2      113.74      108.89      9.62 o 
  14   3   2       71.07       65.11      6.98 o 
  15   3   2       21.71       20.49      6.25 o 
  16   3   2       13.56        8.37      6.36 o 
   0   4   2     4423.92     4098.51     83.09 o 
   1   4   2      250.61      255.25      6.70 o 
   2   4   2     6204.89     6038.74     72.32 o 
   3   4   2      636.29      754.11     10.72 o 
   4   4   2     2579.36     2265.43     27.03 o 
   5   4   2        5.55        1.29      2.28 o 
   6   4   2     6463.52     6342.24     75.02 o 
   7   4   2      325.82      351.85      7.72 o 
   8   4   2     2917.24     2669.44     35.09 o 
   9   4   2       14.89        9.95      5.23 o 
  10   4   2     2428.17     2265.86     33.74 o 
  11   4   2       24.41       17.97      4.84 o 
  12   4   2     1266.20     1193.76     21.18 o 
  13   4   2      262.07      234.92      9.31 o 
  14   4   2      848.96      897.10     18.37 o 
  15   4   2       44.93       44.69      7.21 o 
  16   4   2       77.06       76.80     12.12 o 
   1   5   2       10.97       12.72      2.91 o 
   2   5   2      462.59      497.69      9.71 o 
   3   5   2        2.81       -0.49      2.53 o 
   4   5   2        3.20        1.95      2.45 o 
   5   5   2      887.36     1045.80     15.65 o 
   6   5   2        0.08       -2.62      2.87 o 
   7   5   2        6.88        5.28      3.32 o 
   8   5   2       52.47       55.00      5.11 o 
   9   5   2       54.88       50.99      5.21 o 
  10   5   2       48.79       45.62      5.97 o 
  11   5   2      246.21      240.67      9.15 o 
  12   5   2       77.00       86.40      6.81 o 
  13   5   2       98.25      101.95      7.31 o 
  14   5   2      113.11      116.84      7.83 o 
  15   5   2       71.35       82.01      8.50 o 
   0   6   2     9412.94     9408.91    191.24 o 
   1   6   2      121.40      143.81      6.23 o 
   2   6   2     3839.61     3845.27     57.94 o 
   3   6   2        5.93        9.43      3.58 o 
   4   6   2     1282.72     1227.17     22.63 o 
   5   6   2        4.58       13.89      6.06 o 
   6   6   2     2171.09     2157.88     32.00 o 
   7   6   2      211.65      195.25      7.58 o 
   8   6   2      903.16      851.56     16.37 o 
   9   6   2       19.47       22.90      5.03 o 
  10   6   2     1089.70     1112.15     20.52 o 
  11   6   2      153.97      164.94      8.25 o 
  12   6   2     1597.62     1521.68     29.27 o 
  13   6   2       74.90       83.60      8.21 o 
  14   6   2      340.18      365.56     13.89 o 
   1   7   2       16.30       31.90      4.56 o 
   2   7   2      300.10      319.52      9.82 o 
   3   7   2        9.29       10.94      4.16 o 
   4   7   2      184.74      201.76      8.19 o 
   5   7   2       18.28       18.84      4.23 o 
   6   7   2       31.38       35.32      5.34 o 
   7   7   2       45.81       52.99      5.89 o 
   8   7   2       65.25       61.23      6.44 o 
   9   7   2      115.01      134.14      8.31 o 
  10   7   2      323.38      299.04     11.80 o 
  11   7   2       57.71       47.09      7.49 o 
  12   7   2        0.91       -5.28      6.80 o 
  13   7   2        7.43       -2.24      7.32 o 
   0   8   2     2012.30     1934.51     48.50 o 
   1   8   2       28.82       33.20      5.36 o 
   2   8   2     2271.93     2225.87     37.03 o 
   3   8   2      376.93      390.76     11.64 o 
   4   8   2     1715.30     1732.32     33.39 o 
   5   8   2      145.51      139.91     11.05 o 
   6   8   2      138.06      146.76      8.09 o 
   7   8   2       13.32       15.60      5.52 o 
   8   8   2     1203.79     1160.18     23.69 o 
   9   8   2        0.25       -2.34      5.80 o 
  10   8   2      614.98      611.71     16.93 o 
  11   8   2        6.11        2.39      6.70 o 
  12   8   2      347.79      365.31     17.57 o 
   1   9   2        1.12        4.03      5.04 o 
   2   9   2      115.63      110.26      9.18 o 
   3   9   2       27.64       27.04      8.34 o 
   4   9   2       30.28       27.76      5.46 o 
   5   9   2      146.33      145.97      8.71 o 
   6   9   2       99.87       89.88      7.65 o 
   7   9   2       76.74       70.07      7.19 o 
   8   9   2      114.84      124.18      8.79 o 
   9   9   2       94.51      108.62      9.24 o 
  10   9   2       91.20       83.36      8.91 o 
   0  10   2      197.58      166.11     13.32 o 
   1  10   2        8.97       -2.71      5.75 o 
   2  10   2      432.80      396.66     13.31 o 
   3  10   2      103.11       83.51      7.85 o 
   4  10   2     1202.13     1163.94     24.36 o 
   5  10   2       12.96        4.81      7.68 o 
   6  10   2      306.45      340.60     19.46 o 
   7  10   2       38.89       34.25      7.37 o 
   8  10   2      718.18      745.70     19.41 o 
   1  11   2        0.68       -6.26      6.26 o 
   2  11   2      114.99       97.24      8.87 o 
   3  11   2        7.26        2.99      6.77 o 
   4  11   2        1.36       -6.45      6.45 o 
   5  11   2        7.60       -1.45     14.17 o 
   1   1   3     2982.67     2932.54     30.62 o 
   2   1   3       41.83       73.27      6.52 o 
   3   1   3     5094.94     5320.08     71.95 o 
   4   1   3       18.14       11.57      1.49 o 
   5   1   3    15481.38    16109.28    176.90 o 
   6   1   3      139.15      138.66      3.84 o 
   7   1   3     8247.74     7862.91     81.83 o 
   8   1   3       94.67       87.00      3.32 o 
   9   1   3     3270.24     2732.87     38.38 o 
  10   1   3       90.47       87.25      4.19 o 
  11   1   3      832.00      738.77     13.97 o 
  12   1   3      177.94      166.61      6.90 o 
  13   1   3     1345.56     1254.99     25.23 o 
  14   1   3      274.42      236.33     10.16 o 
  15   1   3      568.79      572.73     20.83 o 
  16   1   3       17.60       14.88      6.13 o 
  17   1   3      585.20      725.85     38.59 o 
   0   2   3    22749.46    24017.25    346.49 o 
   1   2   3     2694.04     2933.25     29.27 o 
   2   2   3       82.11       94.18      3.30 o 
   3   2   3     1716.04     1887.19     22.06 o 
   4   2   3      449.19      593.53      8.43 o 
   5   2   3      719.50      831.29     11.22 o 
   6   2   3      127.13      178.90      4.41 o 
   7   2   3      130.56      140.63      4.10 o 
   8   2   3      746.82      729.92     14.86 o 
   9   2   3      143.33      149.77      4.97 o 
  10   2   3       99.96      107.04      4.62 o 
  11   2   3       44.36       36.16      4.06 o 
  12   2   3      492.79      476.12     10.35 o 
  13   2   3        0.05       -1.38      4.21 o 
  14   2   3       64.81       67.71      6.89 o 
  15   2   3       69.49       59.26      7.14 o 
  16   2   3        0.07        3.15      5.93 o 
  17   2   3        0.43        3.20     12.53 o 
   1   3   3     6286.01     6150.66     63.88 o 
   2   3   3     8878.81     9438.72     91.84 o 
   3   3   3    19250.44    19973.96    204.10 o 
   4   3   3      596.88      645.98     10.26 o 
   5   3   3     4967.01     4954.31     55.81 o 
   6   3   3      624.78      624.42      9.86 o 
   7   3   3     1671.42     1510.55     21.73 o 
   8   3   3      466.96      457.93      8.48 o 
   9   3   3     2382.71     2223.56     37.74 o 
  10   3   3     1087.63      982.17     22.00 o 
  11   3   3      758.01      729.91     18.47 o 
  12   3   3      298.69      272.88      8.45 o 
  13   3   3     1208.71     1201.20     27.07 o 
  14   3   3      355.41      359.26     11.12 o 
  15   3   3      798.74      882.59     20.60 o 
  16   3   3        1.04        5.06      6.25 o 
   0   4   3     2657.73     3187.40     48.38 o 
   1   4   3       67.67       60.75      2.56 o 
   2   4   3     1088.59     1116.19     13.50 o 
   3   4   3      446.42      433.45      8.31 o 
   4   4   3        7.58        7.44      2.29 o 
   5   4   3     1320.28     1397.32     22.49 o 
   6   4   3      210.06      202.65      5.83 o 
   7   4   3       78.61       85.67      4.21 o 
   8   4   3        6.40        2.92      3.09 o 
   9   4   3        1.04       -3.39      3.39 o 
  10   4   3       56.66       65.91      5.02 o 
  11   4   3       42.30       40.09      4.76 o 
  12   4   3       42.03       37.95      5.45 o 
  13   4   3       27.39       29.37      5.65 o 
  14   4   3        0.63       -4.92      4.92 o 
  15   4   3      163.98      173.69      8.95 o 
  16   4   3        5.74       12.07      9.84 o 
   1   5   3     5769.78     5662.08     63.72 o 
   2   5   3       42.49       51.21      3.42 o 
   3   5   3     1334.29     1099.32     14.94 o 
   4   5   3       62.58       63.13      3.63 o 
   5   5   3     4330.73     4281.08     49.42 o 
   6   5   3      169.96      184.34      5.97 o 
   7   5   3     3914.79     4046.71     55.96 o 
   8   5   3       28.10       23.28      4.13 o 
   9   5   3     1668.56     1583.61     23.39 o 
  10   5   3      100.08       99.27      6.37 o 
  11   5   3     1205.54     1195.22     21.26 o 
  12   5   3        8.90        1.30      4.88 o 
  13   5   3     1043.66     1051.86     20.38 o 
  14   5   3       19.28       18.25      5.96 o 
  15   5   3      329.30      333.59     12.17 o 
   0   6   3     1884.94     1918.20     43.95 o 
   1   6   3      260.47      281.05      8.54 o 
   2   6   3      555.27      558.35     12.85 o 
   3   6   3      783.72      782.29     12.15 o 
   4   6   3      722.46      768.27     12.20 o 
   5   6   3      653.48      672.64     11.36 o 
   6   6   3      210.32      199.73      9.96 o 
   7   6   3       37.06       38.72      4.84 o 
   8   6   3      240.44      196.44      7.86 o 
   9   6   3      165.30      170.35      7.71 o 
  10   6   3      210.65      225.91     10.78 o 
  11   6   3        0.14       -1.03      4.94 o 
  12   6   3       46.22       46.12      6.43 o 
  13   6   3        2.21       -0.80      5.49 o 
  14   6   3      134.08      114.54      8.37 o 
   1   7   3     2423.94     2350.93     37.90 o 
   2   7   3      110.67      103.23      6.35 o 
   3   7   3     3132.81     3037.41     47.73 o 
   4   7   3     1404.86     1414.59     22.84 o 
   5   7   3     1626.92     1556.14     24.73 o 
   6   7   3      169.32      163.18      6.52 o 
   7   7   3      439.24      430.06     11.32 o 
   8   7   3        9.96        4.27      4.68 o 
   9   7   3      527.30      542.99     13.51 o 
  10   7   3       20.69       20.61      6.90 o 
  11   7   3     1263.19     1328.32     62.00 o 
  12   7   3       11.19        9.31      7.18 o 
  13   7   3      359.75      429.17     67.85 o 
   0   8   3      585.72      590.82     30.12 o 
   1   8   3        8.50        5.56      4.56 o 
   2   8   3       17.63       17.50      4.95 o 
   3   8   3      214.11      227.89      9.28 o 
   4   8   3       99.36      102.99      6.39 o 
   5   8   3      263.73      279.28      9.56 o 
   6   8   3      480.20      495.92     13.65 o 
   7   8   3       28.22       21.88      5.78 o 
   8   8   3        8.88        0.03      5.50 o 
   9   8   3      397.91      402.62     13.41 o 
  10   8   3       36.95       37.47      7.23 o 
  11   8   3       77.33       85.24      8.84 o 
  12   8   3        3.36        2.96      9.98 o 
   1   9   3      608.88      566.88     16.60 o 
   2   9   3       46.11       35.26      6.10 o 
   3   9   3      712.98      702.62     16.79 o 
   4   9   3        2.84       -2.48      4.86 o 
   5   9   3     1116.37     1059.96     22.27 o 
   6   9   3        0.62       -5.27      5.27 o 
   7   9   3     1277.74     1240.36     33.62 o 
   8   9   3       79.45       76.21      7.83 o 
   9   9   3      465.66      452.67     14.91 o 
  10   9   3       56.84       42.72      8.02 o 
   0  10   3       23.36       24.65      9.05 o 
   1  10   3        7.07        6.16      5.89 o 
   2  10   3       10.62       -2.95      5.74 o 
   3  10   3        7.71       -5.74      5.74 o 
   4  10   3        5.53        4.44      6.20 o 
   5  10   3       23.12       14.12      6.56 o 
   6  10   3       27.07       17.81      7.01 o 
   7  10   3       44.72       30.61      7.41 o 
   8  10   3       66.22       65.85      9.66 o 
   1  11   3      258.72      260.93     12.45 o 
   2  11   3       14.42        8.73      8.90 o 
   3  11   3      526.82      546.25     17.82 o 
   4  11   3      136.98      113.79      9.59 o 
   5  11   3      589.51      551.44     33.95 o 
   0   0   4       61.12      109.00      8.11 o 
   1   0   4     9581.25    10390.25    397.71 o 
   2   0   4     4276.17     4071.12     81.72 o 
   3   0   4     2041.84     2029.64     27.73 o 
   4   0   4    12971.98    12958.18    168.44 o 
   5   0   4     5351.40     5907.75     86.94 o 
   6   0   4    16495.65    16938.80    245.48 o 
   7   0   4      960.82     1122.55     19.47 o 
   8   0   4     7093.62     6761.35    111.34 o 
   9   0   4     1785.44     1713.72     29.74 o 
  10   0   4      290.77      242.57     12.30 o 
  11   0   4      177.34      162.73      7.21 o 
  12   0   4     2519.30     2364.81     54.20 o 
  13   0   4      723.85      673.45     24.73 o 
  14   0   4      319.81      316.02     16.14 o 
  15   0   4      133.02      144.08     12.47 o 
  16   0   4      639.95      735.12     42.86 o 
  17   0   4        5.68       12.65     13.26 o 
   1   1   4     1196.24     1152.41     15.50 o 
   2   1   4       79.31       85.38      2.15 o 
   3   1   4     1792.67     1819.87     21.02 o 
   4   1   4      786.41      843.55     10.92 o 
   5   1   4     2611.02     2830.07     30.50 o 
   6   1   4      672.62      648.92     11.62 o 
   7   1   4       70.93       85.09      3.23 o 
   8   1   4      582.11      590.25      8.87 o 
   9   1   4      230.06      200.04      5.37 o 
  10   1   4      256.67      226.50      5.78 o 
  11   1   4      410.94      399.77      8.69 o 
  12   1   4      238.22      220.05      8.01 o 
  13   1   4       97.77      111.43      6.52 o 
  14   1   4       60.75       59.45      6.61 o 
  15   1   4      129.82      137.89      8.63 o 
  16   1   4       70.90       76.49      7.81 o 
  17   1   4        1.31        8.89      9.12 o 
   0   2   4    18135.26    18286.21    313.84 o 
   1   2   4      629.44      590.83      8.48 o 
   2   2   4     5321.53     5105.42     50.17 o 
   3   2   4      370.99      344.97      6.66 o 
   4   2   4    13021.43    13646.92    148.68 o 
   5   2   4       47.33       42.78      2.66 o 
   6   2   4     2745.35     2495.54     27.57 o 
   7   2   4       69.88       92.38      3.43 o 
   8   2   4     3391.20     3066.80     33.83 o 
   9   2   4     1525.88     1551.48     20.12 o 
  10   2   4      583.57      555.17      9.92 o 
  11   2   4      196.46      181.21      6.54 o 
  12   2   4     1015.56      949.04     19.46 o 
  13   2   4      102.11       94.18      5.73 o 
  14   2   4     2148.36     2137.11     33.40 o 
  15   2   4        6.75       -4.28      5.55 o 
  16   2   4      567.90      638.25     17.50 o 
  17   2   4       30.00       18.80      9.99 o 
   1   3   4     4894.72     5288.40     52.21 o 
   2   3   4     1421.79     1551.43     16.52 o 
   3   3   4      383.31      358.02      5.33 o 
   4   3   4     1329.68     1390.83     16.20 o 
   5   3   4     1940.65     1961.94     23.75 o 
   6   3   4      271.96      342.80      6.85 o 
   7   3   4      610.66      617.50      9.21 o 
   8   3   4      102.97       91.83      3.85 o 
   9   3   4       15.64       19.40      3.44 o 
  10   3   4       19.62       20.31      4.59 o 
  11   3   4      367.38      363.81      9.18 o 
  12   3   4      135.29      135.29      6.35 o 
  13   3   4      244.74      248.65      8.59 o 
  14   3   4       38.87       52.23      6.16 o 
  15   3   4        0.21        3.82      5.70 o 
  16   3   4        0.45       -1.51      6.13 o 
   0   4   4       96.77       36.59      3.76 o 
   1   4   4      438.20      526.16      7.25 o 
   2   4   4     4648.75     4629.41     46.28 o 
   3   4   4     2977.08     3163.68     34.35 o 
   4   4   4     9191.26     9022.30     93.64 o 
   5   4   4       70.76       71.89      3.62 o 
   6   4   4     3881.96     3619.11     43.87 o 
   7   4   4        8.90        4.19      3.00 o 
   8   4   4     3728.54     3544.34     58.51 o 
   9   4   4      139.31      145.65      5.52 o 
  10   4   4     1201.30     1131.39     24.07 o 
  11   4   4       71.10       63.49      5.20 o 
  12   4   4     1054.45     1074.06     18.20 o 
  13   4   4       28.36       32.32      5.70 o 
  14   4   4      254.48      259.78     10.10 o 
  15   4   4        2.04       -3.70      5.28 o 
  16   4   4      840.85     1006.75     46.98 o 
   1   5   4      208.24      239.74      5.31 o 
   2   5   4       40.06       43.55      2.87 o 
   3   5   4       29.71       36.52      2.79 o 
   4   5   4       35.26       29.82      3.17 o 
   5   5   4      362.59      377.38      7.86 o 
   6   5   4      145.32      140.27      5.22 o 
   7   5   4       12.99        8.22      3.48 o 
   8   5   4        5.67        1.21      3.43 o 
   9   5   4       25.25       19.59      4.25 o 
  10   5   4      136.97      150.70     10.20 o 
  11   5   4      237.36      227.25      8.18 o 
  12   5   4       31.92       27.83      5.67 o 
  13   5   4       13.64        6.74      5.42 o 
  14   5   4       30.11       40.54      6.55 o 
  15   5   4        0.39        5.53      8.06 o 
  16   5   4        0.27        2.13     15.47 o 
   0   6   4     4097.79     4049.08     71.48 o 
   1   6   4        1.52       -2.34      2.54 o 
   2   6   4     1010.45      954.90     14.94 o 
   3   6   4        4.85       11.39      3.22 o 
   4   6   4     5516.79     5663.36     64.70 o 
   5   6   4      144.04      167.37      5.75 o 
   6   6   4     2522.19     2520.42     31.33 o 
   7   6   4      708.96      716.97     12.36 o 
   8   6   4      853.89      869.55     15.42 o 
   9   6   4        2.11        3.19      4.32 o 
  10   6   4      780.36      757.61     27.11 o 
  11   6   4        2.33        1.09      5.04 o 
  12   6   4      534.54      549.28     14.11 o 
  13   6   4        0.86       -4.04      5.49 o 
  14   6   4      394.52      392.46     12.97 o 
  15   6   4       49.19       59.17     18.52 o 
   1   7   4       74.98       74.79      5.69 o 
   2   7   4       38.50       41.40      7.62 o 
   3   7   4       49.66       46.60      4.52 o 
   4   7   4        3.83        2.82      3.75 o 
   5   7   4      281.82      265.25      8.21 o 
   6   7   4       35.94       36.62      4.66 o 
   7   7   4       21.91       22.50      4.91 o 
   8   7   4      165.14      165.36      7.82 o 
   9   7   4       34.82       26.24      5.64 o 
  10   7   4        2.04       -5.23      5.23 o 
  11   7   4        4.09        3.06      5.77 o 
  12   7   4        0.90       -0.31      7.42 o 
  13   7   4       15.28        7.82      7.03 o 
   0   8   4     1711.47     1707.77     42.15 o 
   1   8   4        4.93        2.31      4.60 o 
   2   8   4     1007.01      988.17     19.89 o 
   3   8   4       90.09       91.37      6.21 o 
   4   8   4     1388.69     1379.73     23.10 o 
   5   8   4        0.21       -2.43      4.37 o 
   6   8   4     1837.45     1798.06     37.66 o 
   7   8   4       52.57       55.98      6.59 o 
   8   8   4      538.21      558.42     15.35 o 
   9   8   4        6.59       -0.79      5.95 o 
  10   8   4      158.77      189.95     10.47 o 
  11   8   4        2.00       -3.06      6.70 o 
  12   8   4      439.76      482.91     27.43 o 
   1   9   4        8.16        5.23      5.24 o 
   2   9   4       62.92       67.41      6.76 o 
   3   9   4        9.74        2.59      5.00 o 
   4   9   4        8.23        3.21      5.15 o 
   5   9   4       38.65       46.12      6.12 o 
   6   9   4       29.93       20.25      6.22 o 
   7   9   4        0.05        0.57      5.54 o 
   8   9   4        0.11       -0.48      5.88 o 
   9   9   4       22.07       25.83      7.26 o 
  10   9   4        0.29        4.47      9.65 o 
   0  10   4      411.62      403.18     33.51 o 
   1  10   4       71.83       55.91      7.31 o 
   2  10   4      250.95      243.05     10.84 o 
   3  10   4       10.05        8.92      5.81 o 
   4  10   4      821.29      870.08     33.35 o 
   5  10   4       14.21        3.14      6.41 o 
   6  10   4     1091.58     1081.57     26.92 o 
   7  10   4        2.79       -6.06      6.44 o 
   8  10   4      320.38      305.32     27.98 o 
   1  11   4      119.99      118.49      9.44 o 
   2  11   4       10.29        3.58      6.34 o 
   3  11   4       46.59       34.00      7.08 o 
   4  11   4       14.90       -4.65      7.67 o 
   1   1   5     3483.47     3216.84     47.37 o 
   2   1   5      326.35      268.84      3.92 o 
   3   1   5    14253.92    14614.80    140.76 o 
   4   1   5      450.53      567.48      8.12 o 
   5   1   5     8483.86     8804.46     91.05 o 
   6   1   5      307.37      298.79      6.60 o 
   7   1   5     4999.43     4631.88     49.38 o 
   8   1   5      289.25      275.07      5.92 o 
   9   1   5     2029.75     1853.48     27.68 o 
  10   1   5      128.65      110.15      4.31 o 
  11   1   5      828.16      782.79     13.72 o 
  12   1   5      387.76      394.81      9.15 o 
  13   1   5     1152.51     1149.52     38.26 o 
  14   1   5        6.91       10.30      5.22 o 
  15   1   5      962.30     1037.61     22.36 o 
  16   1   5       60.95       53.45      7.23 o 
  17   1   5      286.54      356.50     19.39 o 
   0   2   5      219.15      171.05      4.48 o 
   1   2   5      507.81      529.93      6.23 o 
   2   2   5     1064.83     1129.86     11.68 o 
   3   2   5        4.57        2.35      1.41 o 
   4   2   5      570.43      717.59      9.94 o 
   5   2   5       12.61        8.47      2.42 o 
   6   2   5       14.70        3.63      2.04 o 
   7   2   5       76.89       82.17      3.48 o 
   8   2   5      353.70      322.97      7.73 o 
   9   2   5      470.37      445.51      7.94 o 
  10   2   5      324.33      318.90      7.63 o 
  11   2   5        2.58        0.10      3.26 o 
  12   2   5        8.69        8.90      3.86 o 
  13   2   5        9.68        5.46      4.15 o 
  14   2   5        0.64        2.34      4.78 o 
  15   2   5        0.95       -4.71      5.50 o 
  16   2   5        3.93        1.91      6.09 o 
  17   2   5        0.68       -7.96     11.92 o 
   1   3   5     5600.40     5268.60     52.14 o 
   2   3   5      530.63      634.53      8.02 o 
   3   3   5     6951.88     7024.94     68.99 o 
   4   3   5      643.13      601.08      8.48 o 
   5   3   5     2476.57     2413.71     27.67 o 
   6   3   5      113.93      111.59      5.05 o 
   7   3   5     4010.66     3919.84     53.86 o 
   8   3   5       89.51       73.77      3.73 o 
   9   3   5     1480.26     1450.48     25.48 o 
  10   3   5        7.02        1.89      3.30 o 
  11   3   5     1342.29     1274.88     23.50 o 
  12   3   5       22.47       28.82      4.59 o 
  13   3   5     1573.83     1569.40     23.91 o 
  14   3   5      166.76      161.85      7.44 o 
  15   3   5      767.42      824.40     18.69 o 
  16   3   5        0.85       -9.52      9.81 o 
   0   4   5     1627.77     1693.21     24.68 o 
   1   4   5       10.90        7.24      1.92 o 
   2   4   5     3159.47     3379.63     34.43 o 
   3   4   5       51.32       62.79      2.67 o 
   4   4   5      125.87      133.96      4.02 o 
   5   4   5      237.76      269.67      6.32 o 
   6   4   5      692.00      755.19     11.63 o 
   7   4   5       23.82       15.27      3.88 o 
   8   4   5      432.56      410.57      9.09 o 
   9   4   5        8.49        8.56      3.49 o 
  10   4   5      432.12      436.63     10.63 o 
  11   4   5       23.93       30.20      7.58 o 
  12   4   5       67.06       60.18      5.60 o 
  13   4   5        0.27        4.65      4.58 o 
  14   4   5      114.11      118.60      7.10 o 
  15   4   5       21.47       17.47      6.02 o 
  16   4   5        4.16       -8.10      8.89 o 
   1   5   5     1006.49      919.61     11.45 o 
   2   5   5      924.38      998.85     12.23 o 
   3   5   5     2728.68     2686.04     30.05 o 
   4   5   5      806.31      876.35     13.00 o 
   5   5   5    10043.53     9867.81    109.66 o 
   6   5   5      378.45      451.00      9.07 o 
   7   5   5     2491.11     2554.91     31.57 o 
   8   5   5      419.34      425.54     11.20 o 
   9   5   5      846.16      803.87     14.87 o 
  10   5   5       16.61       12.24      4.31 o 
  11   5   5      493.90      489.93     11.55 o 
  12   5   5        3.83        0.36      4.65 o 
  13   5   5      257.61      264.62     12.54 o 
  14   5   5       74.85       98.99      7.75 o 
  15   5   5      598.20      653.18     22.96 o 
   0   6   5     1558.57     1531.56     26.37 o 
   1   6   5      360.28      381.13      7.28 o 
   2   6   5      239.97      241.10      6.20 o 
   3   6   5       18.76       17.13      3.44 o 
   4   6   5      489.42      528.80      9.89 o 
   5   6   5       34.72       24.29      3.76 o 
   6   6   5     3093.73     3073.63     37.31 o 
   7   6   5        2.58        2.49      3.72 o 
   8   6   5       91.12       81.07      5.19 o 
   9   6   5      536.55      534.34     11.99 o 
  10   6   5       19.26       13.32      5.01 o 
  11   6   5        1.63       -3.30      4.89 o 
  12   6   5      110.71      113.18     10.58 o 
  13   6   5        0.13       -3.47      5.52 o 
  14   6   5        2.47       -7.86      7.86 o 
  15   6   5        0.36       14.63     16.73 o 
   1   7   5     1381.17     1270.03     17.67 o 
   2   7   5       13.78       12.00      3.64 o 
   3   7   5     1656.61     1631.90     21.92 o 
   4   7   5       43.37       49.92      4.44 o 
   5   7   5     2900.22     2944.87     40.70 o 
   6   7   5       40.78       44.25      4.58 o 
   7   7   5     2302.55     2284.93     38.62 o 
   8   7   5       47.57       46.54      5.40 o 
   9   7   5      210.97      213.14      8.98 o 
  10   7   5       16.11        6.37      5.55 o 
  11   7   5      265.74      260.30     10.79 o 
  12   7   5       25.63       27.80      6.98 o 
  13   7   5      321.06      318.57     15.89 o 
  14   7   5        4.77       23.58     17.56 o 
   0   8   5      340.29      350.25     17.24 o 
   1   8   5      227.91      218.90      9.09 o 
   2   8   5      244.89      257.78      8.97 o 
   3   8   5      245.94      243.38     10.44 o 
   4   8   5      135.64      133.06      7.07 o 
   5   8   5      187.34      185.86      7.37 o 
   6   8   5        2.74        3.60      4.46 o 
   7   8   5        2.44       -2.99      4.85 o 
   8   8   5      563.21      543.20     13.86 o 
   9   8   5      278.05      271.39     10.55 o 
  10   8   5        6.71        8.11      6.06 o 
  11   8   5       30.60       30.28      9.63 o 
  12   8   5       25.03       14.03      8.62 o 
   1   9   5      428.45      413.20     16.30 o 
   2   9   5        9.55        5.54      5.05 o 
   3   9   5      689.68      687.60     15.64 o 
   4   9   5       74.45       79.94      6.87 o 
   5   9   5     1974.68     2001.32     38.77 o 
   6   9   5       38.40       33.93      7.00 o 
   7   9   5      372.34      375.79     13.18 o 
   8   9   5      106.56      111.61      8.70 o 
   9   9   5      459.28      510.85     15.94 o 
  10   9   5       59.69       49.80     10.75 o 
   0  10   5      111.04      109.47     11.99 o 
   1  10   5       14.03        2.09      6.00 o 
   2  10   5        6.29       -0.84      5.54 o 
   3  10   5       94.00       90.88      7.58 o 
   4  10   5        1.30       -4.70      5.63 o 
   5  10   5       14.04       -0.79      6.32 o 
   6  10   5        0.29       -6.96      6.96 o 
   7  10   5       35.60       23.60      7.44 o 
   8  10   5       24.03       11.60     16.36 o 
   1  11   5      491.87      501.39     15.87 o 
   2  11   5        5.31       -6.15      6.15 o 
   3  11   5      404.95      433.48     13.61 o 
   4  11   5        2.13       -9.49      9.49 o 
   0   0   6       27.07       18.40      5.94 o 
   1   0   6     1270.89     1455.78     26.31 o 
   2   0   6    11212.82    11569.40    194.29 o 
   3   0   6     1161.97     1530.27     26.50 o 
   4   0   6     8408.08     8840.97    115.84 o 
   5   0   6     1093.98     1380.95     20.17 o 
   6   0   6     6921.41     6845.64     90.71 o 
   7   0   6      177.68      177.53      9.47 o 
   8   0   6     5436.06     5335.29     81.70 o 
   9   0   6      406.97      383.89     10.36 o 
  10   0   6      238.28      224.34      8.65 o 
  11   0   6        2.08       -2.16      4.00 o 
  12   0   6      428.01      454.12     15.81 o 
  13   0   6      426.66      456.83     15.21 o 
  14   0   6     1387.31     1528.49     40.57 o 
  15   0   6       27.15       22.27      8.58 o 
  16   0   6     1019.53     1094.31     56.61 o 
   1   1   6      730.89      694.19      8.48 o 
   2   1   6     2230.16     2398.56     31.02 o 
   3   1   6      595.72      548.82      6.84 o 
   4   1   6     2121.14     2286.91     24.87 o 
   5   1   6       89.57      103.11      3.06 o 
   6   1   6       31.57       34.71      2.53 o 
   7   1   6      947.77     1018.12     15.35 o 
   8   1   6       19.13       19.05      2.76 o 
   9   1   6       52.50       62.69      3.67 o 
  10   1   6      223.21      209.17      6.61 o 
  11   1   6      102.23       93.83      4.90 o 
  12   1   6      150.06      153.13      5.94 o 
  13   1   6       18.39       23.19      4.86 o 
  14   1   6        6.54        0.27      4.64 o 
  15   1   6       66.76       86.53      7.55 o 
  16   1   6       20.33       28.43      7.50 o 
   0   2   6     4878.07     4072.30     57.44 o 
   1   2   6      352.78      419.91      5.83 o 
   2   2   6     6368.16     5920.57     55.37 o 
   3   2   6       21.34       42.91      2.68 o 
   4   2   6     7893.93     8074.90     89.05 o 
   5   2   6      126.54      132.16      4.09 o 
   6   2   6     1622.39     1484.80     19.30 o 
   7   2   6       26.49       25.46      3.26 o 
   8   2   6     2032.09     1965.38     30.35 o 
   9   2   6       42.87       49.48      3.85 o 
  10   2   6     4237.89     4081.57     95.48 o 
  11   2   6      186.55      191.91      6.39 o 
  12   2   6     1127.05     1094.98     30.41 o 
  13   2   6       64.85       64.33      5.46 o 
  14   2   6      956.25     1044.04     25.47 o 
  15   2   6        3.65        0.80      5.14 o 
  16   2   6      113.53      126.07     12.91 o 
   1   3   6        1.77       -1.48      1.48 o 
   2   3   6     1229.83     1335.77     14.00 o 
   3   3   6       11.08       17.16      1.93 o 
   4   3   6     1076.14     1017.23     12.64 o 
   5   3   6        2.86       -2.03      2.03 o 
   6   3   6      626.27      626.29      9.96 o 
   7   3   6      178.09      179.18      5.57 o 
   8   3   6      361.79      363.91      7.33 o 
   9   3   6       59.22       47.07      4.09 o 
  10   3   6      149.11      141.50      5.61 o 
  11   3   6      109.87      111.90      5.76 o 
  12   3   6      122.59      105.07      6.01 o 
  13   3   6       19.56       16.34      4.66 o 
  14   3   6       81.48       86.74      6.29 o 
  15   3   6        5.62        8.77      5.51 o 
  16   3   6       54.75       51.51     15.54 o 
   0   4   6     4980.36     4808.69     77.02 o 
   1   4   6      142.16      146.01      3.84 o 
   2   4   6     6011.64     5813.47     57.81 o 
   3   4   6      261.02      270.19      5.34 o 
   4   4   6     1860.16     1608.87     18.98 o 
   5   4   6       77.53       82.70      4.01 o 
   6   4   6     6449.07     6320.82     82.98 o 
   7   4   6      319.88      309.35      7.51 o 
   8   4   6     1181.01     1155.99     17.19 o 
   9   4   6        0.14       -3.25      3.31 o 
  10   4   6      324.14      316.22      9.35 o 
  11   4   6       62.75       60.30      5.36 o 
  12   4   6      946.55      989.14     17.36 o 
  13   4   6      116.14      129.15      8.03 o 
  14   4   6      806.46      822.37     21.23 o 
  15   4   6       10.32        3.06      5.82 o 
  16   4   6      294.27      339.03     20.56 o 
   1   5   6      202.80      249.61      5.46 o 
   2   5   6      913.23      958.03     11.96 o 
   3   5   6      512.27      539.88      9.96 o 
   4   5   6       30.78       29.01      3.42 o 
   5   5   6      133.75      117.79      4.82 o 
   6   5   6       34.76       44.27      4.00 o 
   7   5   6      132.87      125.90      5.40 o 
   8   5   6      146.73      145.54      6.34 o 
   9   5   6        0.85       -3.61      3.61 o 
  10   5   6      369.64      354.97      9.73 o 
  11   5   6      115.65       98.95      6.33 o 
  12   5   6        5.77        5.94      4.77 o 
  13   5   6        0.09        1.70      5.00 o 
  14   5   6       42.31       48.85      6.88 o 
  15   5   6        0.08        4.26      9.90 o 
   0   6   6     1245.24     1233.10     20.19 o 
   1   6   6      574.80      571.78      8.81 o 
   2   6   6     1260.07     1264.42     15.28 o 
   3   6   6      367.68      364.63      8.15 o 
   4   6   6     2233.85     2232.70     28.04 o 
   5   6   6       76.38       89.79      4.87 o 
   6   6   6     5154.28     5264.32     60.94 o 
   7   6   6       71.35       73.34      4.99 o 
   8   6   6      862.42      846.62     14.17 o 
   9   6   6      176.09      179.84      9.65 o 
  10   6   6      640.93      669.66     24.25 o 
  11   6   6        0.00       -1.30      5.05 o 
  12   6   6      213.53      197.82      8.43 o 
  13   6   6       44.24       33.16      6.69 o 
  14   6   6      574.85      689.39     27.00 o 
   1   7   6       71.39       68.10      4.24 o 
   2   7   6      142.59      151.07      5.76 o 
   3   7   6       94.39      101.89      5.24 o 
   4   7   6      205.05      209.19      6.86 o 
   5   7   6       11.66       10.63      3.94 o 
   6   7   6        4.96        3.96      3.86 o 
   7   7   6       43.79       42.62      4.77 o 
   8   7   6        6.60       -2.46      4.52 o 
   9   7   6        2.71       -3.68      4.73 o 
  10   7   6        1.82       -4.79      4.79 o 
  11   7   6       14.26       11.28      6.11 o 
  12   7   6      129.02      141.98     17.47 o 
  13   7   6        4.29        4.85      8.14 o 
   0   8   6       95.00      102.40      9.85 o 
   1   8   6        9.85        1.83      4.12 o 
   2   8   6     1169.20     1194.82     19.11 o 
   3   8   6      316.25      322.64      8.76 o 
   4   8   6     1549.93     1565.65     22.03 o 
   5   8   6       75.61       90.06      5.66 o 
   6   8   6     1659.11     1666.83     23.45 o 
   7   8   6      192.83      193.61      8.06 o 
   8   8   6      375.54      368.24     11.60 o 
   9   8   6        3.21        2.88      5.46 o 
  10   8   6      795.77      877.18     39.86 o 
  11   8   6        0.00       -5.39      6.18 o 
  12   8   6      107.89       98.88     10.95 o 
   1   9   6       21.38       20.11      5.49 o 
   2   9   6      532.98      562.94     13.60 o 
   3   9   6        2.30       -3.03      5.00 o 
   4   9   6      124.92      118.99      7.58 o 
   5   9   6       69.64       82.48      7.02 o 
   6   9   6        0.82       -5.04      5.04 o 
   7   9   6       34.25       26.14      7.38 o 
   8   9   6       49.21       54.63      7.66 o 
   9   9   6        2.58        2.16      6.42 o 
  10   9   6       46.48       52.46     19.68 o 
   0  10   6      838.86      893.81     28.92 o 
   1  10   6        2.47       -2.43      6.52 o 
   2  10   6      779.95      801.32     17.45 o 
   3  10   6        7.75       -0.39      6.50 o 
   4  10   6      416.10      434.70     13.08 o 
   5  10   6       15.63       11.76      6.27 o 
   6  10   6      289.09      306.71     12.96 o 
   7  10   6       18.78       16.55      8.30 o 
   8  10   6      162.78      190.45     22.40 o 
   1  11   6        0.39        0.25      6.33 o 
   2  11   6        2.51        3.79      6.57 o 
   3  11   6        8.51       -7.19      7.19 o 
   4  11   6       59.05       69.74     18.19 o 
   1   1   7     3612.94     3290.83     37.75 o 
   2   1   7     1746.38     1796.81     23.72 o 
   3   1   7     8444.16     8116.32     85.80 o 
   4   1   7     1367.48     1519.55     16.25 o 
   5   1   7     5433.90     5118.05     51.02 o 
   6   1   7       52.44       71.76      2.97 o 
   7   1   7     4553.82     4342.73     44.05 o 
   8   1   7        0.16       -0.07      2.46 o 
   9   1   7     1619.66     1577.32     23.88 o 
  10   1   7        6.44       -0.22      2.86 o 
  11   1   7      636.53      612.02     13.99 o 
  12   1   7       65.24       58.83      4.65 o 
  13   1   7      566.79      599.91     38.16 o 
  14   1   7       43.95       36.66      7.69 o 
  15   1   7      656.19      677.77     24.91 o 
   0   2   7     1275.08     1403.02     20.27 o 
   1   2   7      236.48      278.92      4.38 o 
   2   2   7      919.18     1026.74     11.04 o 
   3   2   7       76.57      101.42      2.83 o 
   4   2   7      194.59      196.13      4.54 o 
   5   2   7       65.52       71.07      3.48 o 
   6   2   7       32.19       33.60      3.48 o 
   7   2   7       56.30       70.03      3.58 o 
   8   2   7        4.37        0.32      3.03 o 
   9   2   7        8.76        4.49      2.92 o 
  10   2   7      320.71      270.75      8.27 o 
  11   2   7        3.66        0.52      3.49 o 
  12   2   7       66.74       55.13      5.35 o 
  13   2   7       80.93       74.55      6.34 o 
  14   2   7       18.03       21.16      7.32 o 
  15   2   7        6.81        0.90      7.28 o 
   1   3   7     7515.45     7379.51     69.01 o 
   2   3   7      251.55      243.02      4.98 o 
   3   3   7     2549.04     2456.22     25.69 o 
   4   3   7      864.73      810.53     10.71 o 
   5   3   7     1172.77     1141.12     14.20 o 
   6   3   7      271.52      259.60      7.83 o 
   7   3   7     2578.52     2530.06     30.63 o 
   8   3   7      361.91      372.44      7.56 o 
   9   3   7     2427.52     2441.52     43.57 o 
  10   3   7      157.39      156.53      6.96 o 
  11   3   7     2704.16     2683.99     64.97 o 
  12   3   7        0.01       -1.12      4.61 o 
  13   3   7     1065.94     1037.36     30.83 o 
  14   3   7       35.91       24.40      6.65 o 
  15   3   7      238.10      246.08     13.61 o 
  16   3   7        2.98       -6.63     16.27 o 
   0   4   7      483.45      473.35      9.67 o 
   1   4   7      167.65      203.23      4.59 o 
   2   4   7      133.83      146.37      3.95 o 
   3   4   7      109.18      116.47      3.62 o 
   4   4   7      178.13      171.01      4.79 o 
   5   4   7      918.51      914.70     13.26 o 
   6   4   7       73.91       87.75      4.39 o 
   7   4   7      152.70      157.18      5.52 o 
   8   4   7     1666.32     1624.26     22.66 o 
   9   4   7       19.66        8.50      3.75 o 
  10   4   7      745.48      704.58     13.41 o 
  11   4   7       28.58       23.51      5.27 o 
  12   4   7        0.88       -0.20      4.91 o 
  13   4   7       16.38       14.74      5.58 o 
  14   4   7        0.23       -0.16      6.31 o 
  15   4   7       14.65       10.72     10.12 o 
   1   5   7     3268.25     3250.81     32.18 o 
   2   5   7      161.07      199.28      5.27 o 
   3   5   7     3484.75     3518.14     38.70 o 
   4   5   7      611.49      608.22     10.34 o 
   5   5   7     2452.73     2500.01     30.61 o 
   6   5   7      174.11      169.51      5.82 o 
   7   5   7      854.28      859.67     13.65 o 
   8   5   7     1162.47     1178.67     18.99 o 
   9   5   7     1055.27      992.51     16.65 o 
  10   5   7        9.99       -1.90      4.14 o 
  11   5   7      835.37      817.86     23.31 o 
  12   5   7      126.31      125.27      7.90 o 
  13   5   7      389.98      401.49     14.38 o 
  14   5   7       21.36       24.03      7.41 o 
  15   5   7      409.51      466.63     31.81 o 
   0   6   7       84.16       84.69      5.59 o 
   1   6   7      146.14      150.47      4.54 o 
   2   6   7       80.27       87.02      4.28 o 
   3   6   7     1251.71     1251.36     17.48 o 
   4   6   7      500.23      475.55      9.49 o 
   5   6   7      260.96      239.31      7.23 o 
   6   6   7      853.67      878.92     14.07 o 
   7   6   7        2.65        2.26      3.83 o 
   8   6   7       11.63       11.03      4.20 o 
   9   6   7      970.68      993.08     26.03 o 
  10   6   7       23.84       28.95      6.13 o 
  11   6   7       42.68       46.93     11.87 o 
  12   6   7       16.61       20.43      8.14 o 
  13   6   7        7.09        4.97      7.02 o 
  14   6   7       29.05       26.38     11.51 o 
   1   7   7     1562.24     1551.24     17.68 o 
   2   7   7      133.11      123.53      5.58 o 
   3   7   7     1236.82     1232.43     17.81 o 
   4   7   7      204.48      187.07      6.57 o 
   5   7   7     1057.53     1101.79     16.71 o 
   6   7   7      458.96      438.04      9.91 o 
   7   7   7     1463.16     1465.85     21.04 o 
   8   7   7       18.95       16.72      4.71 o 
   9   7   7      781.15      818.63     24.70 o 
  10   7   7        2.21        0.79      5.63 o 
  11   7   7      425.68      505.06     29.95 o 
  12   7   7        5.06       -4.74      6.46 o 
  13   7   7      315.53      327.65     29.03 o 
   0   8   7      144.64      149.52      8.69 o 
   1   8   7      237.06      214.91      7.20 o 
   2   8   7        4.35       -4.30      4.30 o 
   3   8   7      215.16      227.46      7.60 o 
   4   8   7       13.38        4.38      4.35 o 
   5   8   7      363.13      340.30      9.23 o 
   6   8   7       84.18       81.69      5.79 o 
   7   8   7        3.32       -2.20      4.44 o 
   8   8   7        7.97        7.70      5.93 o 
   9   8   7       54.35       53.06      7.21 o 
  10   8   7        2.04        1.49      6.91 o 
  11   8   7       19.73       33.61      9.84 o 
  12   8   7       64.15       97.11     21.45 o 
   1   9   7      762.76      782.20     16.44 o 
   2   9   7       13.74        2.60      5.39 o 
   3   9   7      584.23      604.56     14.35 o 
   4   9   7       22.55       20.47      5.79 o 
   5   9   7      973.52      987.66     17.89 o 
   6   9   7        4.49       -0.04      5.28 o 
   7   9   7      340.36      353.25     18.01 o 
   8   9   7       21.30       28.50      7.48 o 
   9   9   7      257.56      281.72     18.51 o 
  10   9   7        8.19       10.22     11.16 o 
   0  10   7      157.40      129.06     11.08 o 
   1  10   7        1.28       -5.30      5.30 o 
   2  10   7       11.47       -1.61      5.82 o 
   3  10   7        2.31       -5.54      5.54 o 
   4  10   7        0.79       -4.33      5.81 o 
   5  10   7        2.56       -6.71      6.71 o 
   6  10   7       41.08       28.53      8.89 o 
   7  10   7        1.22       -5.28      9.56 o 
   1  11   7      388.48      415.51     12.68 o 
   2  11   7       40.33       35.32      8.39 o 
   3  11   7      211.55      208.43     16.75 o 
   4  11   7        0.08       -4.38     17.26 o 
   0   0   8     1906.00     1775.43     58.48 o 
   1   0   8      123.57      148.46      9.48 o 
   2   0   8      840.01      695.44     14.72 o 
   3   0   8      921.13     1070.55     18.77 o 
   4   0   8     7838.40     8171.49    121.71 o 
   5   0   8      700.13      774.05     17.65 o 
   6   0   8     6860.19     6981.13    121.23 o 
   7   0   8      712.96      702.47     17.47 o 
   8   0   8     4595.25     4496.74     99.64 o 
   9   0   8       12.37       12.28      5.44 o 
  10   0   8      674.04      665.30     18.52 o 
  11   0   8      131.48      133.30      8.99 o 
  12   0   8      374.36      349.43     32.21 o 
  13   0   8        6.10       -3.80      8.02 o 
  14   0   8      258.74      239.34     15.61 o 
  15   0   8      168.28      227.94     21.30 o 
   1   1   8     1049.80     1033.09     14.90 o 
   2   1   8        5.19        1.36      2.21 o 
   3   1   8        3.61       -2.12      2.12 o 
   4   1   8       37.62       32.53      2.44 o 
   5   1   8      548.76      545.24      8.30 o 
   6   1   8      126.32      121.55      4.16 o 
   7   1   8      111.60      109.96      5.03 o 
   8   1   8        3.05        2.77      3.49 o 
   9   1   8      610.56      605.71     16.11 o 
  10   1   8        5.44       -2.43      3.72 o 
  11   1   8        0.08       -3.82      3.82 o 
  12   1   8      102.08       93.22      6.71 o 
  13   1   8       43.74       32.51      5.67 o 
  14   1   8        6.43        5.05      6.73 o 
  15   1   8       14.22       20.96      7.96 o 
   0   2   8    13222.68    12917.27    170.52 o 
   1   2   8       77.58       77.75      3.28 o 
   2   2   8     4540.49     4288.19     43.24 o 
   3   2   8        6.27       12.02      2.08 o 
   4   2   8     1563.98     1422.18     19.48 o 
   5   2   8       38.11       47.96      3.24 o 
   6   2   8     2072.23     2162.40     24.95 o 
   7   2   8      200.85      208.94      5.74 o 
   8   2   8     2495.35     2523.61     69.38 o 
   9   2   8      410.61      364.20     14.17 o 
  10   2   8     1459.94     1400.78     31.10 o 
  11   2   8      445.43      448.60     13.99 o 
  12   2   8     1935.03     1932.83     62.32 o 
  13   2   8       85.69       98.86      7.79 o 
  14   2   8      285.87      299.04     27.41 o 
  15   2   8       19.30       22.33      7.97 o 
   1   3   8     1372.05     1428.69     15.03 o 
   2   3   8      445.93      417.37      6.16 o 
   3   3   8      160.10      173.37      4.41 o 
   4   3   8      932.47      920.39     13.67 o 
   5   3   8      192.97      213.31      6.08 o 
   6   3   8      201.29      217.99      6.36 o 
   7   3   8       11.31        6.61      3.39 o 
   8   3   8     1111.11     1054.20     15.53 o 
   9   3   8      299.00      292.45      8.61 o 
  10   3   8       63.77       57.80      5.80 o 
  11   3   8       45.85       52.49      6.10 o 
  12   3   8       90.29       71.39      6.72 o 
  13   3   8       86.83      101.07      8.27 o 
  14   3   8       55.76       66.06      7.75 o 
  15   3   8        0.04        2.29      7.59 o 
   0   4   8     9074.12     8966.59    118.56 o 
   1   4   8        7.72        9.34      3.70 o 
   2   4   8     4102.44     3910.47     37.94 o 
   3   4   8      813.01      808.15     11.08 o 
   4   4   8     3513.90     3301.80     39.14 o 
   5   4   8        0.18       -1.88      3.24 o 
   6   4   8       92.08       85.91      4.93 o 
   7   4   8       85.62       83.43      6.24 o 
   8   4   8     1339.02     1345.01     24.96 o 
   9   4   8       10.23        7.72      4.77 o 
  10   4   8     2165.07     2127.31     84.24 o 
  11   4   8       33.73       28.44      5.89 o 
  12   4   8      939.30      928.73     21.07 o 
  13   4   8       39.44       44.35      7.26 o 
  14   4   8      244.33      260.91     12.19 o 
  15   4   8        0.05       -0.35     10.44 o 
   1   5   8       32.27       34.89      2.95 o 
   2   5   8       71.67       84.92      3.80 o 
   3   5   8      290.23      294.28      6.36 o 
   4   5   8       11.57       12.38      3.71 o 
   5   5   8      864.63      813.83     14.02 o 
   6   5   8        0.09       -3.68      3.68 o 
   7   5   8        3.47        1.27      4.01 o 
   8   5   8      241.12      241.82      8.19 o 
   9   5   8       28.02       25.48      5.93 o 
  10   5   8       45.95       29.84      5.93 o 
  11   5   8        2.29       -4.74      5.63 o 
  12   5   8        0.11        1.90      6.14 o 
  13   5   8       17.06       22.52      8.17 o 
  14   5   8        2.14       -1.21      7.90 o 
   0   6   8     1543.37     1523.40     24.26 o 
   1   6   8      220.67      230.28      5.89 o 
   2   6   8     2526.26     2572.58     28.09 o 
   3   6   8        2.12        2.05      3.20 o 
   4   6   8     1475.68     1488.70     22.05 o 
   5   6   8        8.27       -0.92      3.96 o 
   6   6   8      189.92      184.74      7.17 o 
   7   6   8       74.50       87.07      5.95 o 
   8   6   8     1899.73     1889.40     27.72 o 
   9   6   8        0.05       -4.39      5.49 o 
  10   6   8     1085.24     1178.11    109.21 o 
  11   6   8        0.19       -1.87      7.01 o 
  12   6   8      677.95      859.88    210.00 o 
  13   6   8       26.61       25.18      8.74 o 
   1   7   8       82.13       86.19      4.56 o 
   2   7   8       44.46       38.97      4.19 o 
   3   7   8      100.67       95.26      5.89 o 
   4   7   8      243.36      248.53      8.36 o 
   5   7   8        2.09        0.01      4.36 o 
   6   7   8       27.34       22.38      5.01 o 
   7   7   8        0.01       -4.52      4.52 o 
   8   7   8      234.05      203.75      8.34 o 
   9   7   8       34.65       22.22      6.99 o 
  10   7   8       14.68       15.35      7.39 o 
  11   7   8       17.98       26.76      8.14 o 
  12   7   8        6.60        4.60      8.51 o 
   0   8   8     2074.92     2084.04     36.52 o 
   1   8   8       72.49       79.84      5.27 o 
   2   8   8      564.06      580.63     11.93 o 
   3   8   8        6.44       11.14      4.92 o 
   4   8   8      546.22      597.76     13.09 o 
   5   8   8       93.19       91.32      6.49 o 
   6   8   8      672.12      672.00     14.25 o 
   7   8   8      192.56      184.54      8.22 o 
   8   8   8      749.71      790.44     20.00 o 
   9   8   8       10.67       -1.72      7.96 o 
  10   8   8      324.28      345.32     20.97 o 
  11   8   8        9.54       23.38     11.67 o 
   1   9   8       99.31      112.53      7.20 o 
   2   9   8       10.26        1.94      5.23 o 
   3   9   8        2.49       -4.97      4.97 o 
   4   9   8       18.75       11.61      5.44 o 
   5   9   8       28.99       29.89      6.06 o 
   6   9   8        1.50       -0.93      5.55 o 
   7   9   8        6.13        3.72      6.95 o 
   8   9   8        5.04       10.45     12.54 o 
   9   9   8        0.01        8.68     11.03 o 
   0  10   8      729.95      714.15     31.49 o 
   1  10   8       40.30       44.22      8.59 o 
   2  10   8      497.11      552.27     17.31 o 
   3  10   8       45.16       38.36      8.05 o 
   4  10   8      245.06      237.58     11.75 o 
   5  10   8        1.74       -6.73      6.73 o 
   6  10   8      413.58      481.76     27.02 o 
   1  11   8       58.95       58.95     17.14 o 
   2  11   8       47.26       52.04     15.20 o 
   1   1   9     5192.68     5135.10     70.89 o 
   2   1   9        0.33       -0.13      3.40 o 
   3   1   9     2608.26     2282.18     36.96 o 
   4   1   9        0.01       -0.05      2.38 o 
   5   1   9     3330.82     3132.57     48.80 o 
   6   1   9      109.85      115.48      4.60 o 
   7   1   9     2556.48     2458.00     47.36 o 
   8   1   9        5.51       10.77      3.73 o 
   9   1   9     2327.61     2401.63     53.24 o 
  10   1   9        1.92       -0.21      3.95 o 
  11   1   9      894.59      851.54     29.75 o 
  12   1   9       65.24       62.58      6.35 o 
  13   1   9      405.05      429.64     18.98 o 
  14   1   9       31.94       31.74      7.33 o 
  15   1   9      241.34      262.80     13.84 o 
   0   2   9        1.77       -0.84      4.62 o 
   1   2   9      222.36      253.04      7.29 o 
   2   2   9      120.65      124.36      4.45 o 
   3   2   9      530.04      616.45     11.86 o 
   4   2   9        0.01       -2.67      2.67 o 
   5   2   9        3.91        3.87      3.04 o 
   6   2   9      103.45      104.96      5.82 o 
   7   2   9      392.31      391.18     11.32 o 
   8   2   9      102.12       93.01      6.13 o 
   9   2   9      663.61      630.94     16.20 o 
  10   2   9       82.07       71.20      5.48 o 
  11   2   9        0.41       -4.74      4.74 o 
  12   2   9        7.79        6.37      5.97 o 
  13   2   9       20.70       25.78      6.03 o 
  14   2   9       12.77       15.11      7.13 o 
  15   2   9        2.64        3.96      7.73 o 
   1   3   9     7586.03     7574.75    111.16 o 
   2   3   9      102.97      101.61      5.49 o 
   3   3   9     1666.05     1528.69     21.91 o 
   4   3   9      224.76      220.76      6.99 o 
   5   3   9     1623.92     1602.29     24.80 o 
   6   3   9      188.15      177.82      6.35 o 
   7   3   9      274.22      294.59      8.33 o 
   8   3   9       96.01       96.21      5.15 o 
   9   3   9     1891.48     1887.72     33.61 o 
  10   3   9       25.15       26.43      6.98 o 
  11   3   9     2576.65     2617.50     68.78 o 
  12   3   9       19.24       22.05      5.92 o 
  13   3   9      599.07      628.45     17.26 o 
  14   3   9       78.72       70.72      8.23 o 
  15   3   9      105.35      100.12     21.45 o 
   0   4   9     1585.40     1608.79     27.77 o 
   1   4   9       86.92       75.24      4.25 o 
   2   4   9      232.74      244.38      6.86 o 
   3   4   9      231.19      242.97      7.52 o 
   4   4   9        4.49        2.28      3.43 o 
   5   4   9      599.41      595.15     11.56 o 
   6   4   9       32.41       27.27      4.38 o 
   7   4   9       64.77       64.21      7.17 o 
   8   4   9       86.72       84.18      8.53 o 
   9   4   9        1.28       -2.36      4.72 o 
  10   4   9       44.97       47.59      6.21 o 
  11   4   9       74.17       74.00      6.96 o 
  12   4   9       46.59       51.21      7.33 o 
  13   4   9        0.49       -6.07      6.07 o 
  14   4   9        3.63        3.95      6.89 o 
   1   5   9     2849.05     2713.51     31.30 o 
   2   5   9       70.26       77.45      5.18 o 
   3   5   9     1511.01     1516.74     24.80 o 
   4   5   9      261.03      249.27      9.20 o 
   5   5   9      381.86      382.86      9.66 o 
   6   5   9       31.41       12.35      4.44 o 
   7   5   9     2351.02     2377.04     52.37 o 
   8   5   9      282.97      303.06     10.55 o 
   9   5   9     1721.89     1829.50     74.14 o 
  10   5   9        1.99       -0.99      6.12 o 
  11   5   9      570.59      551.97     15.83 o 
  12   5   9       32.30       34.17      7.29 o 
  13   5   9      579.77      621.88     18.00 o 
  14   5   9        7.19       19.05     12.44 o 
   0   6   9      812.97      772.37     17.09 o 
   1   6   9      138.48      128.80      5.60 o 
   2   6   9       87.96       78.13      4.97 o 
   3   6   9       41.75       48.33      5.68 o 
   4   6   9      312.45      308.32     10.37 o 
   5   6   9        0.31       -4.20      4.20 o 
   6   6   9       22.38       17.21      5.10 o 
   7   6   9      320.81      329.63     10.87 o 
   8   6   9      238.84      226.70     10.79 o 
   9   6   9       54.73       50.22      6.76 o 
  10   6   9        2.07       -2.75      6.10 o 
  11   6   9      154.48      166.90     21.86 o 
  12   6   9       36.92       52.49     14.65 o 
  13   6   9       11.68       16.16     11.72 o 
   1   7   9     1936.43     1913.11     25.80 o 
   2   7   9      173.00      167.35      7.43 o 
   3   7   9     2050.69     2076.52     33.16 o 
   4   7   9        0.00        0.16      5.15 o 
   5   7   9      277.86      282.64     11.64 o 
   6   7   9       56.98       65.16      7.50 o 
   7   7   9      112.96      106.11      7.60 o 
   8   7   9       44.50       43.27      6.61 o 
   9   7   9      860.39      925.52     19.65 o 
  10   7   9       44.38       62.03      8.49 o 
  11   7   9      492.32      558.19     49.52 o 
  12   7   9        8.82        7.91     11.49 o 
   0   8   9      468.96      471.53     16.81 o 
   1   8   9        3.68       -2.11      4.88 o 
   2   8   9       68.38       56.34      6.83 o 
   3   8   9       75.21       76.52      7.28 o 
   4   8   9        4.20       -0.37      5.73 o 
   5   8   9       50.25       39.85      7.33 o 
   6   8   9      547.03      524.83     16.06 o 
   7   8   9       25.05       19.96      7.15 o 
   8   8   9       19.44       14.79      7.46 o 
   9   8   9       35.16       28.45      9.70 o 
  10   8   9       26.76       26.02     10.01 o 
   1   9   9      675.70      667.82     21.19 o 
   2   9   9       43.83       41.36      7.09 o 
   3   9   9      398.91      409.13     15.02 o 
   4   9   9       68.42       75.92      8.02 o 
   5   9   9      186.74      202.43     11.27 o 
   6   9   9        7.84        5.47      7.57 o 
   7   9   9      827.02      926.62     22.98 o 
   8   9   9       28.39       31.27      9.37 o 
   0  10   9       10.00       13.94     18.21 o 
   1  10   9       15.38       12.25      9.72 o 
   2  10   9        3.44       -8.74      8.74 o 
   3  10   9        1.48       -8.80      8.80 o 
   4  10   9        3.35       -1.58     12.55 o 
   5  10   9       82.35       87.91     14.27 o 
   6  10   9        1.08      -16.12     16.12 o 
   0   0  10     1403.68     1258.13     45.72 o 
   1   0  10      175.54      196.42     11.95 o 
   2   0  10     3904.40     3805.57     84.50 o 
   3   0  10     1850.10     1804.63     40.93 o 
   4   0  10     2409.88     2437.34    136.30 o 
   5   0  10        1.23       -4.87      4.87 o 
   6   0  10     1809.29     1807.77    114.96 o 
   7   0  10      260.33      285.12     15.84 o 
   8   0  10     1647.99     1729.50     97.27 o 
   9   0  10      123.10      125.86      8.75 o 
  10   0  10     5707.62     5596.58    269.10 o 
  11   0  10        5.61       -0.89      6.30 o 
  12   0  10      158.48      150.03     11.48 o 
  13   0  10        0.01       -8.42      8.42 o 
  14   0  10      387.56      477.86     34.84 o 
  15   0  10       56.46       56.80     12.24 o 
   1   1  10       52.40       38.09      6.11 o 
   2   1  10      790.97      768.67     14.62 o 
   3   1  10        3.36        2.17      4.05 o 
   4   1  10        4.65        1.17      4.37 o 
   5   1  10        5.50        0.94      4.20 o 
   6   1  10       16.85       11.47      5.59 o 
   7   1  10      177.62      182.79      8.97 o 
   8   1  10      466.97      481.42     14.08 o 
   9   1  10        1.98       -0.36      4.66 o 
  10   1  10      300.62      316.21     12.00 o 
  11   1  10       51.24       48.48      5.46 o 
  12   1  10       16.10        5.41      5.32 o 
  13   1  10        0.72        2.28      5.36 o 
  14   1  10        2.19       -0.76      6.67 o 
  15   1  10       39.27       67.73      9.91 o 
   0   2  10     5987.63     5889.02    105.28 o 
   1   2  10      122.68      114.36      5.78 o 
   2   2  10     7572.60     7411.46     92.71 o 
   3   2  10      298.77      314.22      8.58 o 
   4   2  10      281.27      244.01     11.08 o 
   5   2  10       12.20        9.73      5.13 o 
   6   2  10     2266.94     2223.15     58.06 o 
   7   2  10       14.40       12.91      5.65 o 
   8   2  10      345.83      351.76     10.60 o 
   9   2  10        2.27        5.88      4.60 o 
  10   2  10     1551.85     1516.02     57.75 o 
  11   2  10       51.10       54.22      7.40 o 
  12   2  10     1004.26     1072.62     37.56 o 
  13   2  10        7.40        0.04      5.59 o 
  14   2  10      337.09      340.88     16.49 o 
  15   2  10      103.36      105.88     23.20 o 
   1   3  10        7.28        6.00      3.82 o 
   2   3  10       22.06        8.57      4.00 o 
   3   3  10       43.46       44.14      5.15 o 
   4   3  10     1470.54     1434.21     23.83 o 
   5   3  10       26.48       19.08      5.63 o 
   6   3  10      128.21      123.80      7.90 o 
   7   3  10       95.44       78.15      6.44 o 
   8   3  10        7.65        8.06      4.88 o 
   9   3  10        4.81       -4.74      4.74 o 
  10   3  10       54.18       54.77      7.20 o 
  11   3  10       65.39       74.33      8.02 o 
  12   3  10       27.60       21.41      7.14 o 
  13   3  10        2.14        4.00      7.63 o 
  14   3  10       23.32       38.63      9.20 o 
   0   4  10     4384.35     4334.33     79.46 o 
   1   4  10       59.96       71.92      5.21 o 
   2   4  10     1612.05     1498.56     24.82 o 
   3   4  10       72.83       72.21      5.81 o 
   4   4  10      979.60      992.56     20.94 o 
   5   4  10       30.97       19.64      6.12 o 
   6   4  10     2321.54     2248.76     43.43 o 
   7   4  10       52.65       50.46      7.04 o 
   8   4  10      814.60      847.04     23.43 o 
   9   4  10        0.27        3.46      6.10 o 
  10   4  10     1497.17     1514.51     42.91 o 
  11   4  10       16.99       25.14      7.16 o 
  12   4  10      490.95      488.91     16.12 o 
  13   4  10       11.44        5.37      8.16 o 
  14   4  10      329.65      353.06     44.00 o 
   1   5  10      107.87       96.81      5.72 o 
   2   5  10        1.14       -4.27      4.42 o 
   3   5  10        1.47       -1.00      5.49 o 
   4   5  10       51.20       47.16      6.81 o 
   5   5  10      129.64      120.44      8.47 o 
   6   5  10       28.20       29.97      6.96 o 
   7   5  10      280.36      263.42     12.42 o 
   8   5  10       33.70       30.31      6.36 o 
   9   5  10       43.97       55.44     10.17 o 
  10   5  10       11.90       11.30      7.62 o 
  11   5  10       23.74       15.49      8.54 o 
  12   5  10        0.80        6.94      7.78 o 
  13   5  10       67.98       88.63     10.91 o 
   0   6  10      618.79      653.25     18.73 o 
   1   6  10      166.03      144.70      7.59 o 
   2   6  10     2343.43     2252.49     39.76 o 
   3   6  10      146.71      130.06      8.69 o 
   4   6  10      718.92      725.79     18.20 o 
   5   6  10      122.58      134.06      9.08 o 
   6   6  10      756.03      742.68     18.96 o 
   7   6  10      205.00      212.90     12.52 o 
   8   6  10     1481.50     1543.33     48.69 o 
   9   6  10       37.77       40.65      7.82 o 
  10   6  10      348.32      417.12     37.38 o 
  11   6  10        8.23       11.20      9.79 o 
  12   6  10      315.54      421.06    156.90 o 
   1   7  10       26.57       11.72      6.56 o 
   2   7  10       22.28       29.09      7.20 o 
   3   7  10        0.01       -6.25      6.25 o 
   4   7  10        0.02       -6.36      6.36 o 
   5   7  10        6.18       -2.06      6.67 o 
   6   7  10      109.41       87.58      8.80 o 
   7   7  10        0.22       -2.71      7.21 o 
   8   7  10       55.49       51.08     13.66 o 
   9   7  10        0.03       -8.19      8.19 o 
  10   7  10       22.59       10.89     11.11 o 
  11   7  10        0.60       -7.03     10.85 o 
   0   8  10      955.46     1029.12     47.66 o 
   1   8  10       18.46       24.48      8.61 o 
   2   8  10      768.71      759.60     19.53 o 
   3   8  10       15.80       13.74      7.28 o 
   4   8  10      613.36      598.07     17.54 o 
   5   8  10       14.24        9.92      7.44 o 
   6   8  10      166.75      182.96     13.54 o 
   7   8  10       36.48       25.27      8.46 o 
   8   8  10      733.12      797.71     34.90 o 
   9   8  10       25.96       43.83     12.45 o 
  10   8  10      345.16      353.52     32.19 o 
   1   9  10       79.85       92.02     14.25 o 
   2   9  10       37.13       41.25     10.12 o 
   3   9  10        0.17       -2.73      7.62 o 
   4   9  10       18.51       10.30      8.15 o 
   5   9  10       82.69       79.09      9.87 o 
   6   9  10        0.45        2.27      8.32 o 
   7   9  10       48.19       49.15      9.70 o 
   0  10  10      377.28      376.68     33.41 o 
   1  10  10       16.19        2.48     12.95 o 
   2  10  10      406.63      427.89     24.67 o 
   3  10  10        1.41        0.08     11.63 o 
   4  10  10      355.77      408.94     16.98 o 
   1   1  11     4642.16     4680.82     65.71 o 
   2   1  11      426.48      429.96     14.04 o 
   3   1  11     2391.99     2394.03     37.20 o 
   4   1  11      376.95      339.32     11.50 o 
   5   1  11     1062.14      960.66     28.66 o 
   6   1  11        1.02       -5.29      5.29 o 
   7   1  11      961.72      912.09     20.98 o 
   8   1  11      799.87      744.41     45.55 o 
   9   1  11     1317.55     1248.02     66.66 o 
  10   1  11       63.53       51.17      7.57 o 
  11   1  11     1461.13     1514.99     77.50 o 
  12   1  11      120.89      105.41     15.87 o 
  13   1  11      612.20      662.39     38.34 o 
  14   1  11       11.40       13.69     13.26 o 
   0   2  11        3.03       -5.58      5.58 o 
   1   2  11      359.31      342.02      9.32 o 
   2   2  11      286.58      265.56      8.41 o 
   3   2  11      219.72      209.51      9.27 o 
   4   2  11      104.72       89.02      6.27 o 
   5   2  11        4.99        5.03      5.37 o 
   6   2  11      784.91      745.75     27.07 o 
   7   2  11      173.60      163.83      9.25 o 
   8   2  11       16.08       11.47      6.38 o 
   9   2  11       16.99       10.30      6.43 o 
  10   2  11       87.07       80.43      8.18 o 
  11   2  11        6.51        1.21      8.14 o 
  12   2  11        1.02       -0.87      8.37 o 
  13   2  11        0.06        4.10     10.20 o 
  14   2  11        3.02       -6.91      8.91 o 
   1   3  11     2852.57     2796.32     41.12 o 
   2   3  11       17.79       12.11      4.31 o 
   3   3  11      786.11      768.28     15.69 o 
   4   3  11      345.68      330.33     18.87 o 
   5   3  11     3003.10     2920.28     58.63 o 
   6   3  11      163.00      156.62      8.76 o 
   7   3  11     1453.15     1465.00     33.60 o 
   8   3  11      155.22      159.92      9.48 o 
   9   3  11      675.21      665.21     39.14 o 
  10   3  11       56.65       68.39      9.90 o 
  11   3  11      696.58      725.21     47.02 o 
  12   3  11        1.76       -8.14      8.14 o 
  13   3  11      273.84      264.78     15.29 o 
  14   3  11        0.33        9.68     11.49 o 
   0   4  11        6.65        8.65      6.04 o 
   1   4  11      126.97      126.37      6.16 o 
   2   4  11        0.27       -4.50      4.50 o 
   3   4  11      404.69      356.50     10.91 o 
   4   4  11       34.33       27.44      6.26 o 
   5   4  11       40.83       37.51      6.70 o 
   6   4  11        0.16       -3.52      6.00 o 
   7   4  11        8.58        2.28      6.39 o 
   8   4  11      157.30      168.91     10.07 o 
   9   4  11      178.14      176.12     12.13 o 
  10   4  11        0.36       -7.37      7.97 o 
  11   4  11       26.29       16.25      8.95 o 
  12   4  11        2.54       -1.97      8.71 o 
  13   4  11       23.39       19.17     12.17 o 
   1   5  11      582.65      592.72     14.06 o 
   2   5  11      179.29      176.99      8.14 o 
   3   5  11     2599.91     2568.97     56.36 o 
   4   5  11      243.44      233.20     10.87 o 
   5   5  11      790.39      809.30     19.67 o 
   6   5  11        2.71       -5.92      6.48 o 
   7   5  11     1192.31     1184.81     29.18 o 
   8   5  11      110.05      134.15     10.44 o 
   9   5  11     1115.73     1136.40     56.20 o 
  10   5  11       53.53       49.73      9.94 o 
  11   5  11      392.97      414.36     25.73 o 
  12   5  11        0.59        5.42     11.64 o 
   0   6  11       69.76       81.00     10.97 o 
   1   6  11      558.05      520.71     13.47 o 
   2   6  11        3.46        2.23      6.04 o 
   3   6  11        8.33       -2.55      6.17 o 
   4   6  11       90.83       88.45      8.42 o 
   5   6  11       21.30       14.00      6.92 o 
   6   6  11       34.73       36.73      7.63 o 
   7   6  11        1.83       -6.69      6.69 o 
   8   6  11        8.74        2.99      7.24 o 
   9   6  11        0.07       -3.93      7.45 o 
  10   6  11       14.75        1.79      8.75 o 
  11   6  11        6.70        6.42     11.12 o 
   1   7  11     1005.27     1022.99     30.15 o 
   2   7  11       19.90       16.25      6.99 o 
   3   7  11      839.78      861.06     20.87 o 
   4   7  11        1.01       -4.72      7.08 o 
   5   7  11      642.04      640.80     30.34 o 
   6   7  11      299.78      344.70     17.16 o 
   7   7  11      556.92      560.22     30.64 o 
   8   7  11        0.10       -0.79      7.57 o 
   9   7  11      475.46      515.22     17.81 o 
  10   7  11        5.43        3.36     11.33 o 
   0   8  11      160.02      153.31     21.56 o 
   1   8  11        0.44       -8.05      8.05 o 
   2   8  11        7.85        5.45      9.44 o 
   3   8  11        0.32        0.37      7.14 o 
   4   8  11      173.47      204.42     16.50 o 
   5   8  11        2.65       -2.11      7.48 o 
   6   8  11       47.74       49.65      9.01 o 
   7   8  11        0.08       -3.30      7.93 o 
   8   8  11        0.75        6.58      8.42 o 
   9   8  11        0.97      -11.62     16.27 o 
   1   9  11      474.29      516.11     25.35 o 
   2   9  11        5.74        4.70      9.30 o 
   3   9  11      409.42      460.26     31.49 o 
   4   9  11      209.70      218.98     15.93 o 
   5   9  11      185.30      208.14     15.67 o 
   6   9  11        2.95       -0.62      8.54 o 
   0  10  11        4.58        3.09     18.40 o 
   0   0  12     9318.16     9281.07    280.98 o 
   1   0  12      370.54      462.19     18.93 o 
   2   0  12     1449.32     1422.37     42.94 o 
   3   0  12     3171.52     3190.73     60.70 o 
   4   0  12     1582.01     1587.38     36.04 o 
   5   0  12       60.84       61.71     10.08 o 
   6   0  12      407.51      391.28     18.97 o 
   7   0  12       21.99       11.58      9.04 o 
   8   0  12     1896.76     1804.61    189.01 o 
   9   0  12      942.35      927.75     60.25 o 
  10   0  12      176.27      251.13     16.90 o 
  11   0  12       87.78       97.94     23.70 o 
  12   0  12     1299.66     1349.28    223.35 o 
  13   0  12      128.98      161.31     24.95 o 
  14   0  12      734.47      996.01     51.81 o 
   1   1  12      117.86      129.83      7.03 o 
   2   1  12      117.58      112.94      6.87 o 
   3   1  12      133.58      136.90      7.07 o 
   4   1  12        0.00        0.80      4.88 o 
   5   1  12      361.14      326.82     12.55 o 
   6   1  12       44.24       27.72      6.75 o 
   7   1  12        5.93        1.51      6.18 o 
   8   1  12       14.19        7.35      6.50 o 
   9   1  12       60.18       59.01      8.00 o 
  10   1  12       15.23        8.46      6.92 o 
  11   1  12       23.04       36.16      7.65 o 
  12   1  12      150.27      172.73     13.05 o 
  13   1  12       18.57       13.02      9.45 o 
  14   1  12        0.09        6.72     13.88 o 
   0   2  12     1704.77     1700.27     42.49 o 
   1   2  12      162.38      170.65      7.04 o 
   2   2  12      498.88      485.15     12.85 o 
   3   2  12       31.14       29.41      5.57 o 
   4   2  12     4223.82     4085.22     59.33 o 
   5   2  12      204.60      193.26     12.69 o 
   6   2  12     1669.69     1626.73     81.93 o 
   7   2  12        3.48        6.37      6.28 o 
   8   2  12     1445.68     1430.37     73.52 o 
   9   2  12       90.92       68.38      9.11 o 
  10   2  12      372.93      370.19     19.93 o 
  11   2  12      178.93      160.03     10.46 o 
  12   2  12      733.36      803.55     74.73 o 
  13   2  12        9.52       11.76      9.48 o 
   1   3  12       72.62       71.08      5.62 o 
   2   3  12      101.48       97.36      6.74 o 
   3   3  12       15.28       10.58      5.13 o 
   4   3  12        2.23       -3.76      4.96 o 
   5   3  12       85.34       80.67      7.66 o 
   6   3  12        0.05        4.80      6.10 o 
   7   3  12       63.15       60.42      7.90 o 
   8   3  12       53.84       57.69      7.88 o 
   9   3  12      162.22      166.80     10.25 o 
  10   3  12       59.03       49.56      9.63 o 
  11   3  12       25.25       19.70      9.33 o 
  12   3  12        5.29       -4.65      8.96 o 
  13   3  12       89.55       99.36     12.11 o 
   0   4  12     1543.72     1543.16     33.44 o 
   1   4  12      142.91      140.90      9.37 o 
   2   4  12     1056.02     1054.63     20.72 o 
   3   4  12      128.07      113.28      7.28 o 
   4   4  12     2140.12     2100.38     37.84 o 
   5   4  12        7.93        9.11      6.54 o 
   6   4  12      948.07      955.14     22.32 o 
   7   4  12       10.75        9.18      6.84 o 
   8   4  12      881.17      874.98     27.77 o 
   9   4  12        0.01       -3.87      6.69 o 
  10   4  12      377.26      391.12     29.69 o 
  11   4  12        1.61       -0.29      9.03 o 
  12   4  12      250.93      281.76     32.27 o 
   1   5  12        8.88       -2.01      5.15 o 
   2   5  12       17.29       17.55      5.61 o 
   3   5  12      179.43      175.99      9.77 o 
   4   5  12      126.47      124.92     10.10 o 
   5   5  12       58.61       50.02      8.39 o 
   6   5  12        1.41       -2.43      6.56 o 
   7   5  12       37.11       18.89      7.34 o 
   8   5  12        5.90       -3.62      6.91 o 
   9   5  12       12.86       16.53      8.90 o 
  10   5  12       11.53       13.08      9.28 o 
  11   5  12       23.53       12.67      9.81 o 
  12   5  12       19.55       -3.18     12.70 o 
   0   6  12      335.67      325.09     18.31 o 
   1   6  12        0.31       -5.48      5.48 o 
   2   6  12     1259.99     1301.30     26.95 o 
   3   6  12        2.60        0.81      6.68 o 
   4   6  12     1190.40     1204.24     25.95 o 
   5   6  12        4.60        1.10      7.01 o 
   6   6  12      402.68      389.48     14.75 o 
   7   6  12       59.62       84.51      9.28 o 
   8   6  12      668.97      692.02     26.43 o 
   9   6  12        0.35        2.95      8.83 o 
  10   6  12      421.85      424.55     18.85 o 
  11   6  12       32.42       34.90     19.05 o 
   1   7  12        6.67        6.02      7.84 o 
   2   7  12       95.09      115.71      9.33 o 
   3   7  12        1.30       -6.59      6.59 o 
   4   7  12       19.20        6.84      7.38 o 
   5   7  12       28.38       15.29      7.71 o 
   6   7  12        0.59       -4.83      7.39 o 
   7   7  12        0.03        0.71      7.68 o 
   8   7  12       94.02       81.91     10.06 o 
   9   7  12        8.07        3.51      8.38 o 
   0   8  12      303.48      312.03     28.27 o 
   1   8  12        0.22        0.20      8.45 o 
   2   8  12      542.46      544.91     20.09 o 
   3   8  12       65.29       59.18      8.72 o 
   4   8  12      312.88      305.98     13.88 o 
   5   8  12        0.03        0.03      7.84 o 
   6   8  12      807.25      846.97     32.69 o 
   7   8  12       58.82       70.45     10.00 o 
   1   9  12        0.46      -12.30     12.30 o 
   2   9  12        1.83      -11.85     11.85 o 
   3   9  12        9.38        4.79      9.89 o 
   4   9  12        0.94       -6.01      8.19 o 
   1   1  13     1070.46     1047.96     17.86 o 
   2   1  13      638.64      646.49     14.54 o 
   3   1  13     2870.20     2733.26     46.49 o 
   4   1  13       59.42       74.49      6.73 o 
   5   1  13     1269.56     1214.54     32.17 o 
   6   1  13        2.94        1.54      6.38 o 
   7   1  13     1064.53     1023.58     54.51 o 
   8   1  13        8.33        0.91      6.62 o 
   9   1  13      584.52      576.49     24.60 o 
  10   1  13       98.29      121.77      9.83 o 
  11   1  13      347.01      375.11     20.98 o 
  12   1  13        8.04       14.38      9.46 o 
  13   1  13      368.93      381.42     45.29 o 
   0   2  13      461.71      445.48     26.31 o 
   1   2  13       32.96       35.75      5.25 o 
   2   2  13       10.07        1.98      4.69 o 
   3   2  13        0.22       -2.61      5.14 o 
   4   2  13      147.37      149.23      8.08 o 
   5   2  13       67.96       65.84      6.10 o 
   6   2  13        1.83       -5.62      6.49 o 
   7   2  13        9.52        6.76      6.82 o 
   8   2  13        7.04        4.07      8.56 o 
   9   2  13        4.56       -2.25      6.66 o 
  10   2  13       14.20        9.65      7.15 o 
  11   2  13        0.09       -0.77      7.02 o 
  12   2  13       30.13       19.39      9.86 o 
   1   3  13      423.20      417.33     10.98 o 
   2   3  13       80.87       73.74      7.15 o 
   3   3  13      860.74      855.84     17.78 o 
   4   3  13       48.34       46.30      6.43 o 
   5   3  13     3226.20     3091.18     62.62 o 
   6   3  13        0.21        1.53      6.36 o 
   7   3  13     2509.07     2477.21    126.91 o 
   8   3  13       32.57       36.69      7.71 o 
   9   3  13      275.56      275.99     12.74 o 
  10   3  13        0.55       -3.25      6.86 o 
  11   3  13      212.61      229.37     14.73 o 
  12   3  13       18.70       21.73     10.38 o 
   0   4  13      236.44      214.64     11.56 o 
   1   4  13       28.16       27.05      5.86 o 
   2   4  13      136.81      133.51      7.89 o 
   3   4  13       95.92       69.88      6.80 o 
   4   4  13        0.27       -6.25      6.25 o 
   5   4  13      222.43      237.11     11.11 o 
   6   4  13       38.22       24.88      7.39 o 
   7   4  13       21.18       13.31      8.50 o 
   8   4  13       22.04       17.84      7.61 o 
   9   4  13        3.77        5.55      7.41 o 
  10   4  13        0.00       -3.94      8.78 o 
  11   4  13        0.14       -8.87      8.87 o 
   1   5  13     1373.99     1341.43     24.42 o 
   2   5  13        0.84        3.52      5.71 o 
   3   5  13     1417.83     1471.64     51.44 o 
   4   5  13        0.81       -1.04      6.74 o 
   5   5  13      658.55      646.21     22.98 o 
   6   5  13        0.02       -6.88      6.88 o 
   7   5  13      193.80      183.51     11.00 o 
   8   5  13       37.71       40.77     10.06 o 
   9   5  13      246.84      234.05     14.62 o 
  10   5  13       71.64       88.40     11.90 o 
  11   5  13      357.74      376.52     23.46 o 
   0   6  13        0.30        6.79      9.22 o 
   1   6  13       23.09       27.84      8.63 o 
   2   6  13        1.27       -6.79      6.79 o 
   3   6  13       50.65       39.78      8.04 o 
   4   6  13       13.63       15.85      8.03 o 
   5   6  13       14.52       14.91      8.39 o 
   6   6  13        2.50       -5.11      7.35 o 
   7   6  13       12.41       10.82      7.94 o 
   8   6  13       51.49       60.63      9.38 o 
   9   6  13        2.42        1.95      9.43 o 
   1   7  13      411.27      453.18     18.40 o 
   2   7  13       51.22       36.30      9.56 o 
   3   7  13      348.96      349.92     14.71 o 
   4   7  13       35.27       33.48      8.37 o 
   5   7  13      646.81      662.23     19.35 o 
   6   7  13       19.80       23.36      8.36 o 
   7   7  13      624.30      621.43     25.37 o 
   8   7  13       17.67       18.30      8.80 o 
   0   8  13       31.07       24.76     17.87 o 
   1   8  13        5.02       -7.73     11.58 o 
   2   8  13        2.37       -8.76      8.76 o 
   3   8  13       36.96       34.77     10.34 o 
   4   8  13       47.61       39.93      9.01 o 
   5   8  13        2.57       -7.90      7.90 o 
   6   8  13       17.54       35.96     13.28 o 
   0   0  14       23.79       34.56     13.68 o 
   1   0  14        0.18       -4.41      6.99 o 
   2   0  14     4940.61     4772.26    114.35 o 
   3   0  14      733.36      706.44     20.53 o 
   4   0  14     1397.60     1340.99     50.52 o 
   5   0  14       30.97       18.60      9.75 o 
   6   0  14      279.83      242.91     19.09 o 
   7   0  14        0.04       -8.59      9.09 o 
   8   0  14      393.88      402.33     21.22 o 
   9   0  14       28.99       34.29     11.15 o 
  10   0  14      665.23      730.64     77.85 o 
  11   0  14        2.78        4.72     10.85 o 
  12   0  14      171.39      162.03     24.63 o 
   1   1  14      114.27      115.63      6.87 o 
   2   1  14      161.11      171.35      7.66 o 
   3   1  14       19.56       19.30      6.01 o 
   4   1  14      240.35      232.25     11.54 o 
   5   1  14       10.40        4.12      6.58 o 
   6   1  14        1.77       -0.24      6.72 o 
   7   1  14        1.23       -6.60      6.60 o 
   8   1  14        7.82        6.57      7.06 o 
   9   1  14        8.56       -2.13      7.06 o 
  10   1  14        7.61       -2.81      7.25 o 
  11   1  14       28.38       23.11      8.18 o 
  12   1  14        5.12        3.73      7.85 o 
   0   2  14      164.63      174.29     11.05 o 
   1   2  14      272.10      259.80      9.48 o 
   2   2  14      595.02      595.23     14.63 o 
   3   2  14       27.58       22.61      6.15 o 
   4   2  14     1572.63     1562.00     27.21 o 
   5   2  14       29.29       40.55      7.82 o 
   6   2  14     3007.44     2916.65     61.57 o 
   7   2  14        9.77       12.37      7.24 o 
   8   2  14      835.90      821.59     27.06 o 
   9   2  14       23.14       27.88      7.88 o 
  10   2  14      356.34      357.19     15.62 o 
  11   2  14       46.35       30.52      8.41 o 
  12   2  14       34.81       42.75     20.84 o 
   1   3  14        0.22       -4.36      5.43 o 
   2   3  14        6.40        6.84      5.83 o 
   3   3  14        0.06       -3.65      5.63 o 
   4   3  14      118.96      112.79     10.06 o 
   5   3  14       14.43       13.88      7.07 o 
   6   3  14        8.53        1.37      6.91 o 
   7   3  14        4.16        0.74      7.04 o 
   8   3  14       50.83       39.72      8.22 o 
   9   3  14        0.69        3.87      7.49 o 
  10   3  14        0.72       -3.61      7.58 o 
  11   3  14       68.90       74.55     15.95 o 
   0   4  14      619.32      611.50     26.78 o 
   1   4  14        6.61       11.14      5.91 o 
   2   4  14     1208.05     1245.57     24.64 o 
   3   4  14       31.46       32.68      7.34 o 
   4   4  14      732.77      752.93     31.63 o 
   5   4  14        3.96       -6.16      6.84 o 
   6   4  14     1557.84     1502.22     46.71 o 
   7   4  14       25.09       20.95      7.87 o 
   8   4  14      211.65      187.61     11.89 o 
   9   4  14        4.64        7.43      8.05 o 
  10   4  14      115.67      118.69     12.90 o 
   1   5  14        5.63       10.86      6.95 o 
   2   5  14       25.52       18.67      7.34 o 
   3   5  14       51.69       56.89      8.35 o 
   4   5  14       95.10       76.03      8.72 o 
   5   5  14        7.00       -6.92      7.02 o 
   6   5  14        0.03       -0.14      7.40 o 
   7   5  14        0.44       -2.48      8.83 o 
   8   5  14      169.49      171.98     12.01 o 
   9   5  14       16.51       12.31     10.04 o 
   0   6  14     1071.56     1096.38     35.27 o 
   1   6  14        1.00        0.02      8.25 o 
   2   6  14      400.51      414.62     17.77 o 
   3   6  14        9.02       12.22      7.62 o 
   4   6  14      640.29      638.34     22.97 o 
   5   6  14        3.74        1.24      7.83 o 
   6   6  14      512.17      534.08     22.88 o 
   7   6  14        3.46        2.00      8.33 o 
   8   6  14      236.95      244.91     15.64 o 
   1   7  14        5.47       -3.17      8.85 o 
   2   7  14        3.30        4.79      8.84 o 
   3   7  14        0.76       -7.59      8.69 o 
   4   7  14        5.71       -3.33      7.66 o 
   5   7  14        1.14       -1.57      8.05 o 
   6   7  14        3.59       -2.55      8.07 o 
   0   8  14      395.96      440.19     34.17 o 
   1   8  14       11.61       12.29     12.61 o 
   2   8  14      265.92      279.10     16.05 o 
   3   8  14       35.28       52.12     13.20 o 
   1   1  15     1093.69     1073.97     19.02 o 
   2   1  15      459.13      435.20     13.02 o 
   3   1  15     1212.43     1197.71     20.83 o 
   4   1  15      102.67      104.56      9.12 o 
   5   1  15      694.62      664.40     18.64 o 
   6   1  15        6.60        2.96      7.10 o 
   7   1  15      616.13      563.54     19.09 o 
   8   1  15       83.84       78.21      9.28 o 
   9   1  15      655.05      682.48     19.90 o 
  10   1  15       18.46       21.46      8.55 o 
  11   1  15      166.06      165.59     12.42 o 
   0   2  15      176.44      166.55     11.27 o 
   1   2  15      157.55      171.15      8.98 o 
   2   2  15       21.80       10.59      6.14 o 
   3   2  15        6.30       -5.75      5.75 o 
   4   2  15       52.30       41.85      6.94 o 
   5   2  15        2.54        4.67      7.14 o 
   6   2  15       67.29       63.64      8.82 o 
   7   2  15        2.05       -0.50      7.19 o 
   8   2  15        0.00       -7.21      7.21 o 
   9   2  15        8.49       -0.26      7.52 o 
  10   2  15       11.58        4.58      7.94 o 
   1   3  15      325.08      336.45     18.28 o 
   2   3  15        4.85       11.45      6.21 o 
   3   3  15     1242.99     1251.35     23.79 o 
   4   3  15       71.77       98.27      9.03 o 
   5   3  15     1419.00     1419.60     34.46 o 
   6   3  15        0.01        1.10      7.39 o 
   7   3  15      746.24      754.07     20.85 o 
   8   3  15        4.64        9.04      7.96 o 
   9   3  15      250.20      240.98     13.00 o 
  10   3  15       39.60       39.84      9.35 o 
   0   4  15      104.81      119.56     13.17 o 
   1   4  15       16.25       13.44      6.38 o 
   2   4  15       45.20       40.28      7.03 o 
   3   4  15        8.42       17.06      7.46 o 
   4   4  15       13.95       15.39      7.44 o 
   5   4  15        0.10       -5.71      7.09 o 
   6   4  15        3.21        4.09      9.05 o 
   7   4  15       17.41       14.59      8.48 o 
   8   4  15        0.40       -7.39      7.80 o 
   9   4  15       67.85       77.38     10.41 o 
   1   5  15      594.60      598.72     17.94 o 
   2   5  15        1.53        1.86      7.39 o 
   3   5  15      412.43      421.55     15.79 o 
   4   5  15      143.24      137.52     10.66 o 
   5   5  15      861.36      861.28     22.24 o 
   6   5  15        4.44        0.74      7.78 o 
   7   5  15      490.79      494.80     20.93 o 
   8   5  15       40.96       36.31      9.79 o 
   0   6  15        2.82        8.67     10.81 o 
   1   6  15        9.86       14.11      9.40 o 
   2   6  15        1.59        1.44      8.79 o 
   3   6  15       97.94      100.33     11.76 o 
   4   6  15       55.71       59.74      9.45 o 
   5   6  15       49.54       35.74     10.50 o 
   6   6  15       31.73       25.75      8.94 o 
   1   7  15      278.83      260.32     15.56 o 
   2   7  15        8.69       -4.63      9.43 o 
   3   7  15      482.39      537.17     21.40 o 
   4   7  15        6.42        4.90      8.58 o 
   0   0  16      902.18      895.18     40.56 o 
   1   0  16       84.31       88.32     10.09 o 
   2   0  16     1268.85     1256.07     38.10 o 
   3   0  16      212.14      190.64     15.44 o 
   4   0  16      474.70      470.93     22.53 o 
   5   0  16      442.21      422.43     21.78 o 
   6   0  16      270.88      236.94     17.48 o 
   7   0  16      300.06      352.31     34.17 o 
   8   0  16      765.81      776.49     42.21 o 
   9   0  16      115.48      137.79     15.80 o 
   1   1  16       15.42       14.01      5.84 o 
   2   1  16        2.12        3.97      5.59 o 
   3   1  16      224.56      203.43     10.12 o 
   4   1  16        0.02       -5.04      6.02 o 
   5   1  16       83.60       74.79      8.98 o 
   6   1  16       35.13       38.44      8.49 o 
   7   1  16       30.11       28.97      8.46 o 
   8   1  16        0.71       -7.30      7.30 o 
   9   1  16        0.39       -0.94      8.16 o 
   0   2  16     1712.98     1735.33     40.45 o 
   1   2  16      359.27      361.05     12.65 o 
   2   2  16      755.92      753.37     17.53 o 
   3   2  16       55.14       53.85      7.39 o 
   4   2  16      618.95      637.32     18.77 o 
   5   2  16        8.83       17.70      7.86 o 
   6   2  16      434.82      436.20     16.33 o 
   7   2  16       28.81       34.44      8.60 o 
   8   2  16      398.82      418.23     16.49 o 
   9   2  16       25.15       27.41      8.88 o 
   1   3  16       21.47       18.52      6.77 o 
   2   3  16      438.16      451.39     17.57 o 
   3   3  16        8.30       11.22      6.63 o 
   4   3  16        1.92       -6.73      7.08 o 
   5   3  16       45.66       46.41      8.83 o 
   6   3  16        4.47       -0.22      7.80 o 
   7   3  16       16.88       23.53      8.60 o 
   8   3  16        8.04       -0.39      8.29 o 
   0   4  16       87.80      101.58     13.65 o 
   1   4  16        1.99       -2.17      7.07 o 
   2   4  16      505.49      523.11     15.67 o 
   3   4  16       32.77       36.93      8.36 o 
   4   4  16      955.69      998.93     31.50 o 
   5   4  16        6.88       13.90      9.73 o 
   6   4  16      467.85      497.45     21.71 o 
   7   4  16        2.46        5.60      8.56 o 
   1   5  16       14.65       21.14      8.11 o 
   2   5  16        5.49       -0.66      8.78 o 
   3   5  16        3.41       -1.75      7.72 o 
   4   5  16       15.52        5.87      8.08 o 
   5   5  16        1.12       -2.89      7.94 o 
   6   5  16        0.85       -3.44      9.72 o 
   0   6  16      343.30      326.69     29.07 o 
   1   6  16        0.39        0.34      9.43 o 
   2   6  16      287.10      286.38     16.14 o 
   3   6  16       33.09       45.30     10.82 o 
   4   6  16      631.38      738.87     31.10 o 
   1   1  17      859.97      862.23     19.22 o 
   2   1  17       15.58       12.95      6.06 o 
   3   1  17      678.14      681.91     17.43 o 
   4   1  17       23.79       24.31      7.20 o 
   5   1  17      266.43      259.92     13.09 o 
   6   1  17        4.57       11.83      8.27 o 
   7   1  17      279.24      296.62     14.19 o 
   8   1  17       22.45       29.81      8.99 o 
   0   2  17      210.06      209.80     16.50 o 
   1   2  17        0.00       -1.46      6.45 o 
   2   2  17       53.39       47.38      7.69 o 
   3   2  17        0.20       -1.20      6.59 o 
   4   2  17        0.09       -4.23      7.50 o 
   5   2  17       12.91        6.87      8.03 o 
   6   2  17       32.51       27.58      8.70 o 
   7   2  17       14.94       20.24      8.65 o 
   1   3  17      967.92      942.45     23.30 o 
   2   3  17        4.42       -1.94      6.73 o 
   3   3  17      459.39      491.64     16.92 o 
   4   3  17        8.00       14.56      9.87 o 
   5   3  17      231.18      260.36     15.77 o 
   6   3  17        0.32       -1.64      8.29 o 
   7   3  17      411.49      494.48     37.49 o 
   0   4  17      193.78      196.36     23.81 o 
   1   4  17       20.71       12.55      8.03 o 
   2   4  17       78.30       74.06     13.54 o 
   3   4  17       21.54       10.91      8.36 o 
   4   4  17        1.74        8.89      8.23 o 
   5   4  17        0.15        1.70      9.82 o 
   1   5  17      249.52      258.65     15.57 o 
   2   5  17      125.23      140.42     13.06 o 
   3   5  17      358.15      384.83     23.29 o 
   0   0  18      786.08      739.11     39.01 o 
   1   0  18       12.72        4.29      8.73 o 
   2   0  18      314.22      316.99     16.16 o 
   3   0  18       21.00       26.31      9.42 o 
   4   0  18      446.70      421.43     23.07 o 
   5   0  18       50.67       52.88     13.16 o 
   6   0  18      383.38      416.26     34.67 o 
   1   1  18       57.91       55.69      7.33 o 
   2   1  18        0.56       -0.58      6.75 o 
   3   1  18       12.07       12.22      7.17 o 
   4   1  18        4.17       -6.13      6.80 o 
   5   1  18       14.37       14.65      8.54 o 
   0   2  18      575.48      559.26     25.35 o 
   1   2  18       28.86       27.34      8.37 o 
   2   2  18      743.07      761.60     19.43 o 
   3   2  18        0.43        1.52      7.14 o 
   4   2  18      348.47      389.76     19.06 o 
   5   2  18        2.86        6.74      8.48 o 
   1   3  18        8.71        2.92      8.02 o 
   2   3  18      140.04      134.54     11.03 o 
   3   3  18        0.15       -5.37      9.44 o 
   4   3  18       15.56       13.62     10.07 o 
   0   4  18      927.71      949.22     88.77 o 
   1   4  18       14.90       15.93      8.58 o 
   1   1  19      440.90      506.33     35.97 o 
                                                 
